# Supplementary material for: Biochemical and transcriptomic analyses of drought stress responses of LY1306 tobacco strain
Source: Sci Rep. 2017 Dec 12;7:17442. doi: 10.1038/s41598-017-17045-2 (PMC5727203; doi:10.1038/s41598-017-17045-2)
Supplement: Supplementary file 1 — supplementary table 1 [file 41598_2017_17045_MOESM1_ESM.xlsx]

## Sheet: LY1306 vs. ZY100
id	baseMean	baseMean_Sample_1	baseMean_Sample_2	foldChange	log2FoldChange	pval	padj	Down_up	length	chromosome_position	annotation_Nicotiana	GO_id	GO_term	pathway	pathway_description
mRNA_100000	73.5	122	25	0.204918	2.28688	0.0438521	1	up	1899	Ntab-K326_AWOJ-SS427+:117698-119596	gi|1025227954|ref|XP_016483355.1|:evalue=2e-59:annot=uncharacterized protein LOC107804051 [Nicotiana tabacum]
mRNA_100003	205.5	51	360	7.05882	-2.81943	0.000411394	0.0541861	Down	3115	Ntab-K326_AWOJ-SS427+:423930-428313	gi|1025088394|ref|XP_016456361.1|:evalue=0.0:annot=probable sucrose-phosphate synthase 2 isoform X1 [Nicotiana tabacum]	GO:0016157,GO:0046524,GO:0005986	sucrose synthase activity|sucrose-phosphate synthase activity|sucrose biosynthetic process	path:ko00500	Starch and sucrose metabolism
mRNA_100019	74	132	16	0.121212	3.04439	0.00959429	0.489409	up	1715	Ntab-K326_AWOJ-SS4270+:182511-190052	gi|698572291|ref|XP_009775110.1|:evalue=0.0:annot=uroporphyrinogen decarboxylase, chloroplastic-like isoform X2 [Nicotiana sylvestris]	GO:0009507,GO:0004853,GO:0015995,GO:0006782	chloroplast|uroporphyrinogen decarboxylase activity|chlorophyll biosynthetic process|protoporphyrinogen IX biosynthetic process	path:ko00860	Porphyrin and chlorophyll metabolism
mRNA_100043	81	0	162	Inf	-Inf	7.36069e-07	0.000309473	Down	12619	Ntab-K326_AWOJ-SS4276+:723455-737597	gi|1025143371|ref|XP_016466763.1|:evalue=0.0:annot=uncharacterized protein LOC107789465 [Nicotiana tabacum]	GO:0005739,GO:0005634,GO:0005657,GO:0005524,GO:0043141,GO:0003677,GO:0010521,GO:0032508,GO:0006310,GO:0006281,GO:0044806,GO:0000002,GO:0051974,GO:0032211,GO:0000723	mitochondrion|nucleus|replication fork|ATP binding|ATP-dependent 5'-3' DNA helicase activity|DNA binding|telomerase inhibitor activity|DNA duplex unwinding|DNA recombination|DNA repair|G-quadruplex DNA unwinding|mitochondrial genome maintenance|negative regulation of telomerase activity|negative regulation of telomere maintenance via telomerase|telomere maintenance
mRNA_100047	17.5	35	0	0	Inf	0.0246284	0.856846	up	11955	Ntab-K326_AWOJ-SS4276+:723456-737597	gi|1025143371|ref|XP_016466763.1|:evalue=0.0:annot=uncharacterized protein LOC107789465 [Nicotiana tabacum]	GO:0005739,GO:0005634,GO:0005657,GO:0005524,GO:0043141,GO:0003677,GO:0010521,GO:0032508,GO:0006310,GO:0006281,GO:0044806,GO:0000002,GO:0051974,GO:0032211,GO:0000723	mitochondrion|nucleus|replication fork|ATP binding|ATP-dependent 5'-3' DNA helicase activity|DNA binding|telomerase inhibitor activity|DNA duplex unwinding|DNA recombination|DNA repair|G-quadruplex DNA unwinding|mitochondrial genome maintenance|negative regulation of telomerase activity|negative regulation of telomere maintenance via telomerase|telomere maintenance
mRNA_100102	47.5	95	0	0	Inf	0.000115606	0.0198687	up	754	Ntab-K326_AWOJ-SS4280+:55473-62748
mRNA_100125	45	0	90	Inf	-Inf	0.000175261	0.0274003	Down	1139	Ntab-K326_AWOJ-SS4282.:26070-27208
mRNA_100197	78	143	13	0.0909091	3.45943	0.0033525	0.247016	up	1822	Ntab-K326_AWOJ-SS4295+:147896-151782	gi|1027855862|ref|NP_001312138.1|:evalue=0.0:annot=protein BASIC PENTACYSTEINE6-like [Nicotiana tabacum]	GO:0005730,GO:0005634,GO:0003677,GO:0042803,GO:0006355,GO:0009723,GO:0006351	nucleolus|nucleus|DNA binding|protein homodimerization activity|regulation of transcription, DNA-templated|response to ethylene|transcription, DNA-templated
mRNA_100226	58.5	108	9	0.0833333	3.58496	0.00727109	0.411694	up	240	Ntab-K326_AWOJ-SS4295.:175190-175429
mRNA_100240	57.5	107	8	0.0747664	3.74147	0.00591019	0.361104	up	1284	Ntab-K326_AWOJ-SS4299+:25490-31132	gi|697192060|ref|XP_009605105.1|:evalue=0.0:annot=protein NEDD1 isoform X2 [Nicotiana tomentosiformis]	GO:0000777,GO:0005828,GO:0005635,GO:0009524,GO:0000919,GO:0009553,GO:0009555,GO:0032467,GO:0060236,GO:2000694	condensed chromosome kinetochore|kinetochore microtubule|nuclear envelope|phragmoplast|cell plate assembly|embryo sac development|pollen development|positive regulation of cytokinesis|regulation of mitotic spindle organization|regulation of phragmoplast microtubule organization
mRNA_100286	48	6	90	15	-3.90689	0.00857372	0.460079	Down	1958	Ntab-K326_AWOJ-SS430.:26925-28882
mRNA_100403	33.5	62	5	0.0806452	3.63227	0.035144	1	up	1402	Ntab-K326_AWOJ-SS432+:137902-148462	gi|698450093|ref|XP_009775100.1|:evalue=2e-68:annot=regulator of nonsense transcripts UPF3-like isoform X2 [Nicotiana sylvestris]	GO:0005737,GO:0005730,GO:0000166,GO:0003723,GO:0042742,GO:0009867,GO:0048571,GO:0051028,GO:0000184,GO:0009611,GO:0009863	cytoplasm|nucleolus|nucleotide binding|RNA binding|defense response to bacterium|jasmonic acid mediated signaling pathway|long-day photoperiodism|mRNA transport|nuclear-transcribed mRNA catabolic process, nonsense-mediated decay|response to wounding|salicylic acid mediated signaling pathway	path:ko03013,path:ko03015	RNA transport|mRNA surveillance pathway
mRNA_100513	45	79	11	0.139241	2.84435	0.0468596	1	up	2278	Ntab-K326_AWOJ-SS4327.:657182-659459	gi|1025270999|ref|XP_016493636.1|:evalue=0.0:annot=anthocyanidin 3-O-glucosyltransferase 2-like [Nicotiana tabacum]	GO:0016758	transferase activity, transferring hexosyl groups
mRNA_100544	18.5	36	1	0.0277778	5.16993	0.0495534	1	up	2714	Ntab-K326_AWOJ-SS4333+:39923-46053	gi|697131920|ref|XP_009620021.1|:evalue=0.0:annot=pentatricopeptide repeat-containing protein At1g52640, mitochondrial-like [Nicotiana tomentosiformis]	GO:0005739	mitochondrion
mRNA_100545	33	0	66	Inf	-Inf	0.00142312	0.135776	Down	3201	Ntab-K326_AWOJ-SS4333+:39923-46053	gi|697131920|ref|XP_009620021.1|:evalue=0.0:annot=pentatricopeptide repeat-containing protein At1g52640, mitochondrial-like [Nicotiana tomentosiformis]	GO:0005739	mitochondrion
mRNA_10062	26	1	51	51	-5.67243	0.0145321	0.634933	Down	17673	Ntab-K326_AWOJ-SS11274+:93516-111796		GO:0005737,GO:0005634,GO:0000943,GO:0004190,GO:0005524,GO:0003677,GO:0003887,GO:0008233,GO:0004540,GO:0003723,GO:0003964,GO:0004523,GO:0008270,GO:0071897,GO:0015074,GO:0006310,GO:0090501,GO:0006278,GO:0032197,GO:0019076	cytoplasm|nucleus|retrotransposon nucleocapsid|aspartic-type endopeptidase activity|ATP binding|DNA binding|DNA-directed DNA polymerase activity|peptidase activity|ribonuclease activity|RNA binding|RNA-directed DNA polymerase activity|RNA-DNA hybrid ribonuclease activity|zinc ion binding|DNA biosynthetic process|DNA integration|DNA recombination|RNA phosphodiester bond hydrolysis|RNA-dependent DN…
mRNA_100661	562.5	200	925	4.625	-2.20945	0.000386805	0.051959	Down	1019	Ntab-K326_AWOJ-SS4361+:420393-422558	gi|698492007|ref|XP_009792382.1|:evalue=0.0:annot=broad-range acid phosphatase DET1-like [Nicotiana sylvestris]	GO:0003824	catalytic activity
mRNA_100695	31.5	59	4	0.0677966	3.88264	0.0317874	0.981965	up	873	Ntab-K326_AWOJ-SS43652+:39664-40536
mRNA_100788	176.5	31	322	10.3871	-3.37672	9.21778e-05	0.0167309	Down	1839	Ntab-K326_AWOJ-SS4380+:27649-43345	gi|1025297160|ref|XP_016498997.1|:evalue=0.0:annot=protein DETOXIFICATION 29-like [Nicotiana tabacum]	GO:0016021,GO:0009705,GO:0015238,GO:0015299,GO:0022857,GO:0006855,GO:0009813,GO:1902600,GO:0010231,GO:0010023	integral component of membrane|plant-type vacuole membrane|drug transmembrane transporter activity|solute:proton antiporter activity|transmembrane transporter activity|drug transmembrane transport|flavonoid biosynthetic process|hydrogen ion transmembrane transport|maintenance of seed dormancy|proanthocyanidin biosynthetic process
mRNA_100851	27.5	0	55	Inf	-Inf	0.00387274	0.273177	Down	383	Ntab-K326_AWOJ-SS4386.:360574-360956
mRNA_100872	460.5	268	653	2.43657	-1.28485	0.0394322	1	Down	1795	Ntab-K326_AWOJ-SS439+:251909-256378	gi|698464568|ref|XP_009782468.1|:evalue=0.0:annot=heparan-alpha-glucosaminide N-acetyltransferase isoform X1 [Nicotiana sylvestris]	GO:0016021,GO:0005765,GO:0015019,GO:0016746,GO:0007041,GO:0051259	integral component of membrane|lysosomal membrane|heparan-alpha-glucosaminide N-acetyltransferase activity|transferase activity, transferring acyl groups|lysosomal transport|protein oligomerization	path:ko00531,path:ko04142	Glycosaminoglycan degradation|Lysosome
mRNA_100898	62.5	17	108	6.35294	-2.66742	0.0304519	0.952974	Down	5475	Ntab-K326_AWOJ-SS4394+:26904-34316		GO:0005634,GO:0008270,GO:0007275,GO:0046740	nucleus|zinc ion binding|multicellular organismal development|transport of virus in host, cell to cell
mRNA_100901	17	34	0	0	Inf	0.0270942	0.897329	up	2188	Ntab-K326_AWOJ-SS4394+:27016-34316	gi|697192122|ref|XP_009605139.1|:evalue=0.0:annot=OBERON-like protein [Nicotiana tomentosiformis]	GO:0005634,GO:0008270,GO:0007275,GO:0046740	nucleus|zinc ion binding|multicellular organismal development|transport of virus in host, cell to cell
mRNA_100923	18.5	0	37	Inf	-Inf	0.0203137	0.770884	Down	1452	Ntab-K326_AWOJ-SS4405+:89700-92102	gi|1025172029|ref|XP_016471029.1|:evalue=0.0:annot=uncharacterized protein LOC107793234 isoform X5 [Nicotiana tabacum]
mRNA_100990	162	291	33	0.113402	3.14048	0.000344618	0.0478598	up	649	Ntab-K326_AWOJ-SS4411+:487918-489519	gi|698451808|ref|XP_009778459.1|:evalue=6e-61:annot=uncharacterized protein LOC104227819 [Nicotiana sylvestris]
mRNA_100992	26	3	49	16.3333	-4.02975	0.0449155	1	Down	2361	Ntab-K326_AWOJ-SS4411+:500659-504760	gi|1025073810|ref|XP_016452732.1|:evalue=0.0:annot=uncharacterized protein LOC107777253 isoform X1 [Nicotiana tabacum]
mRNA_101032	25.5	0	51	Inf	-Inf	0.00558339	0.348578	Down	433	Ntab-K326_AWOJ-SS4413+:76168-76600	gi|697143495|ref|XP_009625862.1|:evalue=2e-37:annot=protein EFR3 homolog isoform X1 [Nicotiana tomentosiformis]
mRNA_101157	21	1	41	41	-5.35755	0.032638	0.982498	Down	4973	Ntab-K326_AWOJ-SS443-:190779-195873		GO:0004190,GO:0004519,GO:0003676,GO:0003964,GO:0008270,GO:0015074	aspartic-type endopeptidase activity|endonuclease activity|nucleic acid binding|RNA-directed DNA polymerase activity|zinc ion binding|DNA integration
mRNA_101177	20	0	40	Inf	-Inf	0.0152325	0.64961	Down	406	Ntab-K326_AWOJ-SS4437.:40915-41320	gi|698448081|ref|XP_009771882.1|:evalue=2e-86:annot=uncharacterized protein LOC104222351 [Nicotiana sylvestris]
mRNA_101189	26	52	0	0	Inf	0.00509555	0.328882	up	2285	Ntab-K326_AWOJ-SS4438+:112370-117497	gi|1025147129|ref|XP_016467399.1|:evalue=0.0:annot=uncharacterized protein LOC107790019 isoform X6 [Nicotiana tabacum]
mRNA_101207	51.5	14	89	6.35714	-2.66838	0.0458529	1	Down	2103	Ntab-K326_AWOJ-SS4439+:3293-7133	gi|1025078371|ref|XP_016453878.1|:evalue=7e-40:annot=uncharacterized protein LOC107778187 [Nicotiana tabacum]
mRNA_101209	31	62	0	0	Inf	0.00204471	0.176729	up	1976	Ntab-K326_AWOJ-SS4439+:3329-7133	gi|1025078371|ref|XP_016453878.1|:evalue=2e-39:annot=uncharacterized protein LOC107778187 [Nicotiana tabacum]
mRNA_101213	40.5	81	0	0	Inf	0.000377187	0.0510354	up	3670	Ntab-K326_AWOJ-SS444+:34414-38475		GO:0004190,GO:0004519,GO:0003676,GO:0003964,GO:0008270,GO:0015074	aspartic-type endopeptidase activity|endonuclease activity|nucleic acid binding|RNA-directed DNA polymerase activity|zinc ion binding|DNA integration
mRNA_101241	84	31	137	4.41935	-2.14384	0.0450185	1	Down	1890	Ntab-K326_AWOJ-SS4450+:50696-54834	gi|698527680|ref|XP_009760683.1|:evalue=0.0:annot=ABC transporter G family member 11-like, partial [Nicotiana sylvestris]	GO:0009897,GO:0016021,GO:0005886,GO:0005524,GO:0042626,GO:0015245,GO:0042803,GO:0010588,GO:0080051,GO:0015908,GO:0009737,GO:0009651,GO:0009611,GO:0010222,GO:0055085	external side of plasma membrane|integral component of membrane|plasma membrane|ATP binding|ATPase activity, coupled to transmembrane movement of substances|fatty acid transporter activity|protein homodimerization activity|cotyledon vascular tissue pattern formation|cutin transport|fatty acid transport|response to abscisic acid|response to salt stress|response to wounding|stem vascular tissue pat…
mRNA_10127	3070	5498	642	0.11677	3.09826	1.56766e-07	8.10563e-05	up	794	Ntab-K326_AWOJ-SS11280+:139650-140624	gi|698579937|ref|XP_009777154.1|:evalue=2e-40:annot=pEARLI1-like lipid transfer protein 1 [Nicotiana sylvestris]
mRNA_101270	75.5	125	26	0.208	2.26534	0.0433958	1	up	3204	Ntab-K326_AWOJ-SS4451+:405829-413110
mRNA_101371	94	0	188	Inf	-Inf	1.19433e-07	6.53526e-05	Down	648	Ntab-K326_AWOJ-SS4463+:174163-176046
mRNA_101372	378	87	669	7.68966	-2.94292	1.9356e-05	0.00476966	Down	2368	Ntab-K326_AWOJ-SS4463+:174163-176530
mRNA_101429	12417	3490	21344	6.11576	-2.61253	0.000137291	0.0225539	Down	842	Ntab-K326_AWOJ-SS447+:330834-332606	gi|698533860|ref|XP_009763689.1|:evalue=2e-79:annot=pathogenesis-related protein PR-4A [Nicotiana sylvestris]	GO:0005618,GO:0005576,GO:0042742,GO:0050832	cell wall|extracellular region|defense response to bacterium|defense response to fungus
mRNA_101571	271.5	436	107	0.245413	2.02672	0.00443016	0.303018	up	1440	Ntab-K326_AWOJ-SS4487.:399276-400715	gi|1025357653|ref|XP_016511891.1|:evalue=0.0:annot=uncharacterized protein LOC107828995 [Nicotiana tabacum]
mRNA_101582	4512	6897	2127	0.308395	1.69715	0.00310296	0.23372	up	2239	Ntab-K326_AWOJ-SS449+:434618-439529	gi|698529652|ref|XP_009761641.1|:evalue=0.0:annot=rhodanese-like domain-containing protein 4, chloroplastic [Nicotiana sylvestris]	GO:0009507,GO:0009941,GO:0009534,GO:0009535,GO:0005576,GO:0016021,GO:0008061,GO:0004568,GO:0006032,GO:0042742,GO:0009772	chloroplast|chloroplast envelope|chloroplast thylakoid|chloroplast thylakoid membrane|extracellular region|integral component of membrane|chitin binding|chitinase activity|chitin catabolic process|defense response to bacterium|photosynthetic electron transport in photosystem II
mRNA_101599	17.5	0	35	Inf	-Inf	0.0246284	0.856846	Down	854	Ntab-K326_AWOJ-SS449.:636383-637236
mRNA_101609	66	17	115	6.76471	-2.75803	0.0228135	0.821352	Down	244	Ntab-K326_AWOJ-SS4490.:16733-16976
mRNA_101657	155.5	59	252	4.27119	-2.09464	0.0133567	0.608311	Down	10159	Ntab-K326_AWOJ-SS44980+:7727-17885	gi|1025061502|ref|XP_016449695.1|:evalue=0.0:annot=uncharacterized protein LOC107774618 [Nicotiana tabacum]	GO:0046872,GO:0003676,GO:0004523	metal ion binding|nucleic acid binding|RNA-DNA hybrid ribonuclease activity
mRNA_101664	9896.5	5718	14075	2.46153	-1.29955	0.0387901	1	Down	2134	Ntab-K326_AWOJ-SS45+:316211-319482	gi|1025366990|ref|XP_016441917.1|:evalue=0.0:annot=probable carotenoid cleavage dioxygenase 4, chloroplastic [Nicotiana tabacum]	GO:0009507,GO:0010287,GO:0051213,GO:0046872	chloroplast|plastoglobule|dioxygenase activity|metal ion binding	path:ko00906	Carotenoid biosynthesis
mRNA_101769	71	22	120	5.45455	-2.44746	0.0346787	1	Down	591	Ntab-K326_AWOJ-SS45158.:30-620
mRNA_101784	18.5	0	37	Inf	-Inf	0.0203137	0.770884	Down	1190	Ntab-K326_AWOJ-SS4518+:6609-12027	gi|697153285|ref|XP_009630887.1|:evalue=4e-178:annot=eukaryotic translation initiation factor 2 subunit beta-like isoform X1 [Nicotiana tomentosiformis]	GO:0046872,GO:0003743	metal ion binding|translation initiation factor activity	path:ko03013	RNA transport
mRNA_101787	19.5	39	0	0	Inf	0.0167561	0.68514	up	1497	Ntab-K326_AWOJ-SS452+:8294-13494	gi|697135165|ref|XP_009621632.1|:evalue=9e-149:annot=uncharacterized protein LOC104113224, partial [Nicotiana tomentosiformis]	GO:0005737,GO:0004177	cytoplasm|aminopeptidase activity
mRNA_101828	24	1	47	47	-5.55459	0.0201382	0.770884	Down	4134	Ntab-K326_AWOJ-SS4528+:420336-424469		GO:0005737,GO:0005634,GO:0000943,GO:0004190,GO:0005524,GO:0003677,GO:0003887,GO:0008233,GO:0004540,GO:0003723,GO:0003964,GO:0004523,GO:0008270,GO:0071897,GO:0015074,GO:0006310,GO:0090501,GO:0006278,GO:0032197,GO:0019076	cytoplasm|nucleus|retrotransposon nucleocapsid|aspartic-type endopeptidase activity|ATP binding|DNA binding|DNA-directed DNA polymerase activity|peptidase activity|ribonuclease activity|RNA binding|RNA-directed DNA polymerase activity|RNA-DNA hybrid ribonuclease activity|zinc ion binding|DNA biosynthetic process|DNA integration|DNA recombination|RNA phosphodiester bond hydrolysis|RNA-dependent DN…
mRNA_101829	104.5	6	203	33.8333	-5.08037	1.52841e-05	0.00397696	Down	4101	Ntab-K326_AWOJ-SS4528+:420336-426637		GO:0005737,GO:0005634,GO:0000943,GO:0004190,GO:0005524,GO:0003677,GO:0003887,GO:0008233,GO:0004540,GO:0003723,GO:0003964,GO:0004523,GO:0008270,GO:0071897,GO:0015074,GO:0006310,GO:0090501,GO:0006278,GO:0032197,GO:0019076	cytoplasm|nucleus|retrotransposon nucleocapsid|aspartic-type endopeptidase activity|ATP binding|DNA binding|DNA-directed DNA polymerase activity|peptidase activity|ribonuclease activity|RNA binding|RNA-directed DNA polymerase activity|RNA-DNA hybrid ribonuclease activity|zinc ion binding|DNA biosynthetic process|DNA integration|DNA recombination|RNA phosphodiester bond hydrolysis|RNA-dependent DN…
mRNA_101922	46.5	81	12	0.148148	2.75489	0.0496745	1	up	4633	Ntab-K326_AWOJ-SS4539+:166615-173578	gi|1025341285|ref|XP_016508302.1|:evalue=0.0:annot=DNA topoisomerase 2-like isoform X2 [Nicotiana tabacum]	GO:0009330,GO:0005634,GO:0005524,GO:0003677,GO:0003916,GO:0003918,GO:0046872,GO:0006265,GO:0006268,GO:0044774,GO:0000712,GO:0000819	DNA topoisomerase complex (ATP-hydrolyzing)|nucleus|ATP binding|DNA binding|DNA topoisomerase activity|DNA topoisomerase type II (ATP-hydrolyzing) activity|metal ion binding|DNA topological change|DNA unwinding involved in DNA replication|mitotic DNA integrity checkpoint|resolution of meiotic recombination intermediates|sister chromatid segregation
mRNA_101966	105	32	178	5.5625	-2.47573	0.0128006	0.591675	Down	1500	Ntab-K326_AWOJ-SS455.:62650-64149	gi|1025120056|ref|XP_016462977.1|:evalue=1e-06:annot=uncharacterized protein LOC107786058 [Nicotiana tabacum]
mRNA_101994	118.5	37	200	5.40541	-2.4344	0.0102307	0.512001	Down	1499	Ntab-K326_AWOJ-SS45582+:4-1774	gi|1027858415|ref|NP_001312361.1|:evalue=0.0:annot=aldose 1-epimerase-like precursor [Nicotiana tabacum]	GO:0005737,GO:0070062,GO:0004034,GO:0030246,GO:0006012,GO:0006006	cytoplasm|extracellular exosome|aldose 1-epimerase activity|carbohydrate binding|galactose metabolic process|glucose metabolic process	path:ko00010,path:ko00052	Glycolysis / Gluconeogenesis|Galactose metabolism
mRNA_102038	25.5	51	0	0	Inf	0.00558339	0.348578	up	1793	Ntab-K326_AWOJ-SS4565+:70095-72885	gi|697099913|ref|XP_009588578.1|:evalue=9e-23:annot=uncharacterized protein LOC104086105 isoform X1 [Nicotiana tomentosiformis]
mRNA_102060	63	18	108	6	-2.58496	0.0346257	1	Down	1692	Ntab-K326_AWOJ-SS4569.:26759-28450	gi|697153955|ref|XP_009631229.1|:evalue=0.0:annot=acyl-CoA--sterol O-acyltransferase 1-like [Nicotiana tomentosiformis]	GO:0016021,GO:0047196,GO:0016127,GO:0034434	integral component of membrane|long-chain-alcohol O-fatty-acyltransferase activity|sterol catabolic process|sterol esterification
mRNA_10216	208	372	44	0.11828	3.07973	0.00013254	0.0223153	up	2463	Ntab-K326_AWOJ-SS11290+:232988-237721	gi|698499135|ref|XP_009795415.1|:evalue=0.0:annot=probable receptor-like serine/threonine-protein kinase At5g57670 [Nicotiana sylvestris]	GO:0016021,GO:0005886,GO:0009506,GO:0005524,GO:0001653,GO:0004672,GO:0004674,GO:0004675,GO:0031625,GO:0009755,GO:0046777,GO:0009620,GO:0009611,GO:0007178	integral component of membrane|plasma membrane|plasmodesma|ATP binding|peptide receptor activity|protein kinase activity|protein serine/threonine kinase activity|transmembrane receptor protein serine/threonine kinase activity|ubiquitin protein ligase binding|hormone-mediated signaling pathway|protein autophosphorylation|response to fungus|response to wounding|transmembrane receptor protein serine…
mRNA_102251	127.5	205	50	0.243902	2.03562	0.0248144	0.859871	up	2282	Ntab-K326_AWOJ-SS460+:46320-49889	gi|1025268450|ref|XP_016492983.1|:evalue=0.0:annot=serine/threonine-protein kinase CDL1-like isoform X1 [Nicotiana tabacum]	GO:0005737,GO:0005829,GO:0012505,GO:0005634,GO:0005886,GO:0009506,GO:0005524,GO:0051020,GO:0001653,GO:0004675,GO:0031625,GO:0071369,GO:0009814,GO:0009755,GO:0046777,GO:0009623,GO:0007178	cytoplasm|cytosol|endomembrane system|nucleus|plasma membrane|plasmodesma|ATP binding|GTPase binding|peptide receptor activity|transmembrane receptor protein serine/threonine kinase activity|ubiquitin protein ligase binding|cellular response to ethylene stimulus|defense response, incompatible interaction|hormone-mediated signaling pathway|protein autophosphorylation|response to parasitic fungus|t…	path:ko04064,path:ko04210,path:ko04620,path:ko04722	NF-kappa B signaling pathway|Apoptosis|Toll-like receptor signaling pathway|Neurotrophin signaling pathway
mRNA_10226	485.5	268	703	2.62313	-1.39129	0.024826	0.859871	Down	2882	Ntab-K326_AWOJ-SS11290+:671922-674946	gi|698479800|ref|XP_009786971.1|:evalue=0.0:annot=probable leucine-rich repeat receptor-like protein kinase At2g33170 isoform X1 [Nicotiana sylvestris]	GO:0016021,GO:0005886,GO:0009506,GO:0004672,GO:0009755,GO:0046777	integral component of membrane|plasma membrane|plasmodesma|protein kinase activity|hormone-mediated signaling pathway|protein autophosphorylation
mRNA_10227	329.5	516	143	0.277132	1.85136	0.00618787	0.368391	up	1785	Ntab-K326_AWOJ-SS11290-:236714-238640	gi|698499135|ref|XP_009795415.1|:evalue=9e-50:annot=probable receptor-like serine/threonine-protein kinase At5g57670 [Nicotiana sylvestris]	GO:0016021,GO:0005886,GO:0009506,GO:0005524,GO:0001653,GO:0004675,GO:0031625,GO:0009755,GO:0046777,GO:0007178	integral component of membrane|plasma membrane|plasmodesma|ATP binding|peptide receptor activity|transmembrane receptor protein serine/threonine kinase activity|ubiquitin protein ligase binding|hormone-mediated signaling pathway|protein autophosphorylation|transmembrane receptor protein serine/threonine kinase signaling pathway
mRNA_102344	4288	2614	5962	2.2808	-1.18954	0.0348925	1	Down	1356	Ntab-K326_AWOJ-SS4606.:1027861-1029216	gi|1025240615|ref|XP_016486500.1|:evalue=0.0:annot=chlorophyll a-b binding protein 40, chloroplastic-like [Nicotiana tabacum]	GO:0009535,GO:0016021,GO:0009522,GO:0009523,GO:0016168,GO:0046872,GO:0009765,GO:0018298	chloroplast thylakoid membrane|integral component of membrane|photosystem I|photosystem II|chlorophyll binding|metal ion binding|photosynthesis, light harvesting|protein-chromophore linkage	path:ko00196	Photosynthesis - antenna proteins
mRNA_102425	63.5	0	127	Inf	-Inf	9.37686e-06	0.00265326	Down	5676	Ntab-K326_AWOJ-SS462+:68486-74161		GO:0004190,GO:0004519,GO:0003676,GO:0003964,GO:0008270,GO:0015074	aspartic-type endopeptidase activity|endonuclease activity|nucleic acid binding|RNA-directed DNA polymerase activity|zinc ion binding|DNA integration
mRNA_102426	116.5	0	233	Inf	-Inf	5.96478e-09	4.39492e-06	Down	4644	Ntab-K326_AWOJ-SS462+:68870-73860		GO:0004190,GO:0004519,GO:0003676,GO:0003964,GO:0008270,GO:0015074	aspartic-type endopeptidase activity|endonuclease activity|nucleic acid binding|RNA-directed DNA polymerase activity|zinc ion binding|DNA integration
mRNA_102480	45.5	0	91	Inf	-Inf	0.000161179	0.0256295	Down	1008	Ntab-K326_AWOJ-SS462.:81635-82642
mRNA_10255	143	264	22	0.0833333	3.58496	0.000138371	0.0225875	up	1543	Ntab-K326_AWOJ-SS11292.:18428-19970	gi|698471500|ref|XP_009784046.1|:evalue=0.0:annot=protein IRX15-LIKE-like [Nicotiana sylvestris]	GO:0005794,GO:0000139,GO:0016021,GO:0009834,GO:0045492	Golgi apparatus|Golgi membrane|integral component of membrane|plant-type secondary cell wall biogenesis|xylan biosynthetic process
mRNA_102566	28.5	57	0	0	Inf	0.00322557	0.24004	up	1871	Ntab-K326_AWOJ-SS4633+:593070-608035	gi|698494330|ref|XP_009793367.1|:evalue=0.0:annot=DNA gyrase subunit B, chloroplastic/mitochondrial isoform X2 [Nicotiana sylvestris]	GO:0009507,GO:0005694,GO:0005739,GO:0005524,GO:0003677,GO:0003918,GO:0006265	chloroplast|chromosome|mitochondrion|ATP binding|DNA binding|DNA topoisomerase type II (ATP-hydrolyzing) activity|DNA topological change
mRNA_102605	20.5	41	0	0	Inf	0.0138637	0.614478	up	784	Ntab-K326_AWOJ-SS4633.:652399-653182
mRNA_102643	64.5	125	4	0.032	4.96578	0.000462333	0.0594229	up	8622	Ntab-K326_AWOJ-SS4640+:3650-12473	gi|697187031|ref|XP_009602557.1|:evalue=1e-121:annot=dr1-associated corepressor homolog [Nicotiana tomentosiformis]
mRNA_102707	1984.5	2754	1215	0.441176	1.18057	0.0311468	0.969825	up	1598	Ntab-K326_AWOJ-SS4649+:1211217-1214718	gi|698505304|ref|XP_009798112.1|:evalue=0.0:annot=4-coumarate--CoA ligase 2 [Nicotiana sylvestris]	GO:0016207,GO:0005524,GO:0009698	4-coumarate-CoA ligase activity|ATP binding|phenylpropanoid metabolic process	path:ko00360,path:ko00130,path:ko00940	Phenylalanine metabolism|Ubiquinone and other terpenoid-quinone biosynthesis|Phenylpropanoid biosynthesis
mRNA_102723	17	0	34	Inf	-Inf	0.0270942	0.897329	Down	1083	Ntab-K326_AWOJ-SS4649+:2173947-2175752	gi|698527045|ref|XP_009760369.1|:evalue=1e-116:annot=hydroxyproline-rich systemin A-like [Nicotiana sylvestris]
mRNA_102725	291.5	152	431	2.83553	-1.50362	0.0287596	0.931749	Down	1894	Ntab-K326_AWOJ-SS4649+:2192249-2195165	gi|1027854546|ref|NP_001312579.1|:evalue=0.0:annot=probable WRKY transcription factor 40 [Nicotiana tabacum]	GO:0005634,GO:0043565,GO:0003700,GO:0044212,GO:0042742,GO:0050832,GO:0045892,GO:0031347,GO:0010200,GO:0002237,GO:0009751,GO:0009611,GO:0006351	nucleus|sequence-specific DNA binding|transcription factor activity, sequence-specific DNA binding|transcription regulatory region DNA binding|defense response to bacterium|defense response to fungus|negative regulation of transcription, DNA-templated|regulation of defense response|response to chitin|response to molecule of bacterial origin|response to salicylic acid|response to wounding|transcri…
mRNA_102799	23	45	1	0.0222222	5.49185	0.0236533	0.845451	up	5984	Ntab-K326_AWOJ-SS4651+:372192-379389	gi|1025355557|ref|XP_016511357.1|:evalue=0.0:annot=pentatricopeptide repeat-containing protein At3g56030-like [Nicotiana tabacum]
mRNA_10281	24	48	0	0	Inf	0.00734121	0.411694	up	746	Ntab-K326_AWOJ-SS113.:12537-13282
mRNA_102821	4697	6991	2403	0.343728	1.54066	0.00720189	0.409122	up	3044	Ntab-K326_AWOJ-SS466+:467554-470777	gi|697127280|ref|XP_009617683.1|:evalue=0.0:annot=arginine decarboxylase [Nicotiana tomentosiformis]	GO:0008792,GO:0006527,GO:0009446,GO:0008295	arginine decarboxylase activity|arginine catabolic process|putrescine biosynthetic process|spermidine biosynthetic process	path:ko00330	Arginine and proline metabolism
mRNA_102889	117.5	194	41	0.21134	2.24236	0.01741	0.706828	up	242	Ntab-K326_AWOJ-SS4663.:40490-40731	gi|1025120056|ref|XP_016462977.1|:evalue=8e-06:annot=uncharacterized protein LOC107786058 [Nicotiana tabacum]
mRNA_10289	25	50	0	0	Inf	0.00611762	0.365378	up	1226	Ntab-K326_AWOJ-SS1130+:313370-314595	gi|698476300|ref|XP_009785477.1|:evalue=3e-150:annot=uncharacterized protein LOC104233739 isoform X3 [Nicotiana sylvestris]
mRNA_102896	17	0	34	Inf	-Inf	0.0270942	0.897329	Down	795	Ntab-K326_AWOJ-SS4664.:25072-25866
mRNA_102921	19	37	1	0.027027	5.20945	0.0455391	1	up	3515	Ntab-K326_AWOJ-SS4672+:46512-52363	gi|698456453|ref|XP_009780624.1|:evalue=0.0:annot=uncharacterized protein LOC104229654 isoform X1 [Nicotiana sylvestris]
mRNA_102934	98.5	12	185	15.4167	-3.94642	0.00037116	0.0506807	Down	2672	Ntab-K326_AWOJ-SS4672+:130383-138089	gi|1025310391|ref|XP_016501704.1|:evalue=0.0:annot=cysteine-rich receptor-like protein kinase 2 [Nicotiana tabacum]	GO:0016021,GO:0005886,GO:0009506,GO:0005524,GO:0001653,GO:0004674,GO:0004675,GO:0031625,GO:0006952,GO:0009755,GO:0046777,GO:0010193,GO:0007178	integral component of membrane|plasma membrane|plasmodesma|ATP binding|peptide receptor activity|protein serine/threonine kinase activity|transmembrane receptor protein serine/threonine kinase activity|ubiquitin protein ligase binding|defense response|hormone-mediated signaling pathway|protein autophosphorylation|response to ozone|transmembrane receptor protein serine/threonine kinase signaling p…
mRNA_102937	22.5	45	0	0	Inf	0.00962141	0.489409	up	1971	Ntab-K326_AWOJ-SS4672+:217738-229468		GO:0005829,GO:0047134,GO:0045454,GO:0009860,GO:0010183,GO:0080092,GO:0046686	cytosol|protein-disulfide reductase activity|cell redox homeostasis|pollen tube growth|pollen tube guidance|regulation of pollen tube growth|response to cadmium ion
mRNA_102944	15.5	0	31	Inf	-Inf	0.0360612	1	Down	1787	Ntab-K326_AWOJ-SS4672-:136143-138346	gi|1025310391|ref|XP_016501704.1|:evalue=0.0:annot=cysteine-rich receptor-like protein kinase 2 [Nicotiana tabacum]	GO:0016021,GO:0005886,GO:0009506,GO:0005524,GO:0001653,GO:0004674,GO:0004675,GO:0031625,GO:0006952,GO:0009755,GO:0046777,GO:0010193,GO:0007178	integral component of membrane|plasma membrane|plasmodesma|ATP binding|peptide receptor activity|protein serine/threonine kinase activity|transmembrane receptor protein serine/threonine kinase activity|ubiquitin protein ligase binding|defense response|hormone-mediated signaling pathway|protein autophosphorylation|response to ozone|transmembrane receptor protein serine/threonine kinase signaling p…
mRNA_102970	19	0	38	Inf	-Inf	0.0184458	0.730549	Down	3796	Ntab-K326_AWOJ-SS4675+:12558-33761	gi|698556282|ref|XP_009770723.1|:evalue=0.0:annot=uncharacterized protein LOC104221360 isoform X1 [Nicotiana sylvestris]
mRNA_102979	15.5	31	0	0	Inf	0.0360612	1	up	1410	Ntab-K326_AWOJ-SS4675.:2183-3592	gi|698508283|ref|XP_009799423.1|:evalue=2e-06:annot=omega-amidase,chloroplastic-like [Nicotiana sylvestris]
mRNA_103028	338.5	189	488	2.58201	-1.36849	0.0388922	1	Down	1667	Ntab-K326_AWOJ-SS468+:246120-248674	gi|698515510|ref|XP_009802631.1|:evalue=0.0:annot=F-box protein SKIP23 isoform X2 [Nicotiana sylvestris]	GO:0005634,GO:0016567	nucleus|protein ubiquitination
mRNA_1031	32.5	65	0	0	Inf	0.0015577	0.14472	up	1302	Ntab-K326_AWOJ-SS10151+:316170-319393	gi|1025040396|ref|XP_016444992.1|:evalue=2e-177:annot=uncharacterized protein LOC107770229 [Nicotiana tabacum]	GO:0000785,GO:0005829,GO:0046872,GO:0006825	chromatin|cytosol|metal ion binding|copper ion transport
mRNA_103168	73.5	0	147	Inf	-Inf	2.16167e-06	0.000784717	Down	875	Ntab-K326_AWOJ-SS4707+:249587-254232	gi|1025323030|ref|XP_016504337.1|:evalue=3e-140:annot=protein odr-4 homolog isoform X1 [Nicotiana tabacum]
mRNA_103238	31.5	3	60	20	-4.32193	0.020806	0.781992	Down	481	Ntab-K326_AWOJ-SS4719+:124296-126603	gi|1025240100|ref|XP_016486364.1|:evalue=4e-82:annot=nudix hydrolase 10-like [Nicotiana tabacum]	GO:0047631,GO:0046872,GO:0051287,GO:0000210,GO:0006979	ADP-ribose diphosphatase activity|metal ion binding|NAD binding|NAD+ diphosphatase activity|response to oxidative stress
mRNA_103269	236.5	106	367	3.46226	-1.79172	0.0144946	0.634504	Down	1190	Ntab-K326_AWOJ-SS4719.:11192-12381	gi|698564950|ref|XP_009773122.1|:evalue=1e-109:annot=nuclear transcription factor Y subunit B-3-like [Nicotiana sylvestris]	GO:0005634,GO:0043565,GO:0003700,GO:0006351	nucleus|sequence-specific DNA binding|transcription factor activity, sequence-specific DNA binding|transcription, DNA-templated
mRNA_103303	308.5	483	134	0.277433	1.84979	0.0070142	0.400601	up	1335	Ntab-K326_AWOJ-SS4727+:43766-46680	gi|1027858435|ref|NP_001312721.1|:evalue=0.0:annot=aquaporin PIP1-2 [Nicotiana tabacum]	GO:0016021,GO:0005886,GO:0005215	integral component of membrane|plasma membrane|transporter activity
mRNA_103312	17	34	0	0	Inf	0.0270942	0.897329	up	1397	Ntab-K326_AWOJ-SS4728+:136124-139385	gi|697190602|ref|XP_009604365.1|:evalue=4e-48:annot=uncharacterized protein LOC104099156 [Nicotiana tomentosiformis]
mRNA_103393	534.5	771	298	0.386511	1.37142	0.0246212	0.856846	up	2738	Ntab-K326_AWOJ-SS4735.:513229-515966	gi|698428058|ref|XP_009789180.1|:evalue=0.0:annot=subtilisin-like protease [Nicotiana sylvestris]	GO:0048046,GO:0005618,GO:0005576,GO:0009505,GO:0004252,GO:0080001,GO:0048359,GO:0010214	apoplast|cell wall|extracellular region|plant-type cell wall|serine-type endopeptidase activity|mucilage extrusion from seed coat|mucilage metabolic process involved in seed coat development|seed coat development
mRNA_103456	7261.5	4328	10195	2.35559	-1.23609	0.0387575	1	Down	3856	Ntab-K326_AWOJ-SS4740+:1125612-1132042	gi|698512242|ref|XP_009801145.1|:evalue=0.0:annot=S-adenosylmethionine decarboxylase proenzyme-like [Nicotiana sylvestris]	GO:0004014,GO:0006557,GO:0008295,GO:0006597	adenosylmethionine decarboxylase activity|S-adenosylmethioninamine biosynthetic process|spermidine biosynthetic process|spermine biosynthetic process	path:ko00270,path:ko00330	Cysteine and methionine metabolism|Arginine and proline metabolism
mRNA_103537	24	48	0	0	Inf	0.00734121	0.411694	up	241	Ntab-K326_AWOJ-SS4746+:47356-48409	gi|697136378|ref|XP_009622269.1|:evalue=8e-53:annot=axial regulator YABBY 5-like isoform X2 [Nicotiana tomentosiformis]	GO:0005634,GO:0003677,GO:0046872,GO:0003700,GO:0009944,GO:2000024,GO:1902183,GO:0006355	nucleus|DNA binding|metal ion binding|transcription factor activity, sequence-specific DNA binding|polarity specification of adaxial/abaxial axis|regulation of leaf development|regulation of shoot apical meristem development|regulation of transcription, DNA-templated
mRNA_103686	46.5	7	86	12.2857	-3.61891	0.0143505	0.629009	Down	4389	Ntab-K326_AWOJ-SS4761+:203824-211298	gi|1025107460|ref|XP_016460605.1|:evalue=0.0:annot=uncharacterized protein LOC107784058 [Nicotiana tabacum]
mRNA_10369	33	3	63	21	-4.39232	0.0168418	0.687516	Down	653	Ntab-K326_AWOJ-SS113097.:1495-2147	gi|698523007|ref|XP_009758305.1|:evalue=4e-107:annot=uncharacterized protein LOC104211010 [Nicotiana sylvestris]
mRNA_103759	17.5	35	0	0	Inf	0.0246284	0.856846	up	2276	Ntab-K326_AWOJ-SS4764+:37636-52440	gi|697174256|ref|XP_009596064.1|:evalue=0.0:annot=FAD synthase-like [Nicotiana tomentosiformis]	GO:0005737,GO:0005829,GO:0005759,GO:0005886,GO:0005524,GO:0003919,GO:0006747,GO:0006771,GO:0044281,GO:0006766,GO:0006767	cytoplasm|cytosol|mitochondrial matrix|plasma membrane|ATP binding|FMN adenylyltransferase activity|FAD biosynthetic process|riboflavin metabolic process|small molecule metabolic process|vitamin metabolic process|water-soluble vitamin metabolic process
mRNA_103762	23.5	0	47	Inf	-Inf	0.00803596	0.438833	Down	2268	Ntab-K326_AWOJ-SS4764+:37648-52440	gi|697174256|ref|XP_009596064.1|:evalue=0.0:annot=FAD synthase-like [Nicotiana tomentosiformis]	GO:0005737,GO:0005829,GO:0005759,GO:0005886,GO:0005524,GO:0003919,GO:0006747,GO:0006771,GO:0044281,GO:0006766,GO:0006767	cytoplasm|cytosol|mitochondrial matrix|plasma membrane|ATP binding|FMN adenylyltransferase activity|FAD biosynthetic process|riboflavin metabolic process|small molecule metabolic process|vitamin metabolic process|water-soluble vitamin metabolic process
mRNA_103802	84.5	6	163	27.1667	-4.76377	0.000137107	0.0225539	Down	295	Ntab-K326_AWOJ-SS4765.:270010-270304	gi|698544134|ref|XP_009766962.1|:evalue=1e-37:annot=uncharacterized protein LOC104218221 isoform X1 [Nicotiana sylvestris]
mRNA_103876	32.5	65	0	0	Inf	0.0015577	0.14472	up	1046	Ntab-K326_AWOJ-SS4772+:612657-622969		GO:0016592,GO:0006355,GO:0006351	mediator complex|regulation of transcription, DNA-templated|transcription, DNA-templated
mRNA_103952	14.5	29	0	0	Inf	0.0435541	1	up	331	Ntab-K326_AWOJ-SS4780.:64519-64849
mRNA_103968	298.5	0	597	Inf	-Inf	9.96476e-17	7.41557e-13	Down	1070	Ntab-K326_AWOJ-SS4788+:19118-24028	gi|1025410866|ref|XP_016439512.1|:evalue=9e-68:annot=serine/arginine-rich splicing factor SR45a-like [Nicotiana tabacum]	GO:0016607,GO:0005681,GO:0003676,GO:0000166,GO:0006397,GO:0043484,GO:0009644,GO:0008380	nuclear speck|spliceosomal complex|nucleic acid binding|nucleotide binding|mRNA processing|regulation of RNA splicing|response to high light intensity|RNA splicing	path:ko03040	Spliceosome
mRNA_103969	363.5	606	121	0.19967	2.32431	0.000573464	0.0699607	up	1433	Ntab-K326_AWOJ-SS4788+:19118-24028	gi|1025410866|ref|XP_016439512.1|:evalue=2e-66:annot=serine/arginine-rich splicing factor SR45a-like [Nicotiana tabacum]	GO:0016607,GO:0005681,GO:0003676,GO:0000166,GO:0006397,GO:0043484,GO:0009644,GO:0008380	nuclear speck|spliceosomal complex|nucleic acid binding|nucleotide binding|mRNA processing|regulation of RNA splicing|response to high light intensity|RNA splicing	path:ko03040	Spliceosome
mRNA_103984	45	0	90	Inf	-Inf	0.000175261	0.0274003	Down	1897	Ntab-K326_AWOJ-SS479+:110795-113898	gi|698496879|ref|XP_009794453.1|:evalue=0.0:annot=pentatricopeptide repeat-containing protein At3g02650, mitochondrial [Nicotiana sylvestris]	GO:0005739	mitochondrion
mRNA_104032	66	123	9	0.0731707	3.77259	0.00337282	0.248268	up	450	Ntab-K326_AWOJ-SS4794.:354461-354910	gi|1401268|gb|AAB65826.1|:evalue=2e-06:annot=ornithine decarboxylase [Nicotiana tabacum]	GO:0004586,GO:0033387	ornithine decarboxylase activity|putrescine biosynthetic process from ornithine
mRNA_104063	69.5	139	0	0	Inf	3.87099e-06	0.00126904	up	3739	Ntab-K326_AWOJ-SS480+:178027-185245
mRNA_104200	2965.5	4682	1249	0.266766	1.90635	0.000705809	0.0815604	up	4913	Ntab-K326_AWOJ-SS4819+:350577-356792	gi|698491694|ref|XP_009792251.1|:evalue=0.0:annot=ABC transporter C family member 14-like [Nicotiana sylvestris]	GO:0005794,GO:0016021,GO:0000325,GO:0005886,GO:0009506,GO:0005774,GO:0005773,GO:0005524,GO:0042626,GO:0008559,GO:0006855,GO:0009624,GO:0009414,GO:0009611,GO:0010118	Golgi apparatus|integral component of membrane|plant-type vacuole|plasma membrane|plasmodesma|vacuolar membrane|vacuole|ATP binding|ATPase activity, coupled to transmembrane movement of substances|xenobiotic-transporting ATPase activity|drug transmembrane transport|response to nematode|response to water deprivation|response to wounding|stomatal movement
mRNA_104201	3244.5	5032	1457	0.289547	1.78813	0.00148866	0.140766	up	4802	Ntab-K326_AWOJ-SS4819+:350778-356792	gi|698491694|ref|XP_009792251.1|:evalue=0.0:annot=ABC transporter C family member 14-like [Nicotiana sylvestris]	GO:0005794,GO:0016021,GO:0000325,GO:0005886,GO:0009506,GO:0005774,GO:0005773,GO:0005524,GO:0042626,GO:0008559,GO:0006855,GO:0009624,GO:0009414,GO:0009611,GO:0010118	Golgi apparatus|integral component of membrane|plant-type vacuole|plasma membrane|plasmodesma|vacuolar membrane|vacuole|ATP binding|ATPase activity, coupled to transmembrane movement of substances|xenobiotic-transporting ATPase activity|drug transmembrane transport|response to nematode|response to water deprivation|response to wounding|stomatal movement
mRNA_104302	5295	1011	9579	9.47478	-3.24409	1.55821e-07	8.10563e-05	Down	768	Ntab-K326_AWOJ-SS483+:66018-67901	gi|697121651|ref|XP_009614804.1|:evalue=3e-87:annot=pathogenesis-related protein PR-4B [Nicotiana tomentosiformis]	GO:0005618,GO:0005576,GO:0042742,GO:0050832	cell wall|extracellular region|defense response to bacterium|defense response to fungus
mRNA_104383	187.5	285	90	0.315789	1.66297	0.0336672	0.999779	up	4753	Ntab-K326_AWOJ-SS4838+:162590-175508	gi|1025212538|ref|XP_016479944.1|:evalue=0.0:annot=ABC transporter G family member 32-like isoform X1 [Nicotiana tabacum]	GO:0016021,GO:0005886,GO:0005524,GO:0042626,GO:0042335,GO:0006855,GO:0055085	integral component of membrane|plasma membrane|ATP binding|ATPase activity, coupled to transmembrane movement of substances|cuticle development|drug transmembrane transport|transmembrane transport
mRNA_104419	392	597	187	0.313233	1.67469	0.00989825	0.499734	up	3993	Ntab-K326_AWOJ-SS484+:1022603-1032719	gi|697158072|ref|XP_009587784.1|:evalue=0.0:annot=bifunctional 3-dehydroquinate dehydratase/shikimate dehydrogenase, chloroplastic-like isoform X2 [Nicotiana tomentosiformis]	GO:0009507,GO:0009570,GO:0003855,GO:0050661,GO:0004764,GO:0009073,GO:0009423,GO:0009793,GO:0019632	chloroplast|chloroplast stroma|3-dehydroquinate dehydratase activity|NADP binding|shikimate 3-dehydrogenase (NADP+) activity|aromatic amino acid family biosynthetic process|chorismate biosynthetic process|embryo development ending in seed dormancy|shikimate metabolic process	path:ko01230,path:ko00400	Biosynthesis of amino acids|Phenylalanine, tyrosine and tryptophan biosynthesis
mRNA_104482	13361	20205	6517	0.322544	1.63243	0.0151551	0.64961	up	2438	Ntab-K326_AWOJ-SS4840+:115891-125910	gi|1025159334|ref|XP_016468957.1|:evalue=0.0:annot=alpha-dioxygenase 1-like [Nicotiana tabacum]	GO:0012511,GO:0020037,GO:0046872,GO:0016702,GO:0004601,GO:1902609,GO:0008219,GO:0071732,GO:0034614,GO:0071446,GO:0042742,GO:0050832,GO:0001561,GO:0006629,GO:0031408,GO:0009626,GO:0009737,GO:0006979,GO:0009751,GO:0009627	monolayer-surrounded lipid storage body|heme binding|metal ion binding|oxidoreductase activity, acting on single donors with incorporation of molecular oxygen, incorporation of two atoms of oxygen|peroxidase activity|(R)-2-hydroxy-alpha-linolenic acid biosynthetic process|cell death|cellular response to nitric oxide|cellular response to reactive oxygen species|cellular response to salicylic acid …	path:ko00592	alpha-Linolenic acid metabolism
mRNA_104589	40.5	74	7	0.0945946	3.4021	0.0283552	0.921859	up	824	Ntab-K326_AWOJ-SS4850+:121440-128206	gi|698520434|ref|XP_009757028.1|:evalue=3e-68:annot=uncharacterized protein LOC104209953 [Nicotiana sylvestris]
mRNA_104596	312	453	171	0.377483	1.40551	0.0373191	1	up	1421	Ntab-K326_AWOJ-SS4853+:59144-65503	gi|1025184111|ref|XP_016473604.1|:evalue=0.0:annot=protein trichome birefringence-like 43 [Nicotiana tabacum]	GO:0016021	integral component of membrane
mRNA_10462	22.5	0	45	Inf	-Inf	0.00962141	0.489409	Down	267	Ntab-K326_AWOJ-SS113194+:2-338	gi|698515176|ref|XP_009802461.1|:evalue=3e-41:annot=LOW QUALITY PROTEIN: uncharacterized protein LOC104247987 [Nicotiana sylvestris]
mRNA_104744	27.5	54	1	0.0185185	5.75489	0.0113623	0.549777	up	1829	Ntab-K326_AWOJ-SS4868+:3834-10409		GO:0016607,GO:0005685,GO:0071004,GO:0019899,GO:0003729,GO:0044822,GO:0006376	nuclear speck|U1 snRNP|U2-type prespliceosome|enzyme binding|mRNA binding|poly(A) RNA binding|mRNA splice site selection
mRNA_104871	456.5	95	818	8.61053	-3.1061	3.60196e-06	0.00120202	Down	3209	Ntab-K326_AWOJ-SS4882+:13559-16991	gi|1025373016|ref|XP_016515216.1|:evalue=0.0:annot=receptor-like protein 12 [Nicotiana tabacum]	GO:0016021,GO:0005886,GO:0009506,GO:0004672,GO:0009755,GO:0046777	integral component of membrane|plasma membrane|plasmodesma|protein kinase activity|hormone-mediated signaling pathway|protein autophosphorylation
mRNA_105111	137	56	218	3.89286	-1.96083	0.026033	0.884341	Down	1086	Ntab-K326_AWOJ-SS4901.:61496-62581	gi|698488343|ref|XP_009790777.1|:evalue=2e-37:annot=uncharacterized protein LOC104238181 [Nicotiana sylvestris]
mRNA_105122	209.5	359	60	0.167131	2.58095	0.000999029	0.103258	up	6306	Ntab-K326_AWOJ-SS4904+:277940-285754	gi|698526230|ref|XP_009759945.1|:evalue=0.0:annot=phenylalanine ammonia-lyase G4-like [Nicotiana sylvestris]	GO:0005737,GO:0045548,GO:0009800,GO:0006559	cytoplasm|phenylalanine ammonia-lyase activity|cinnamic acid biosynthetic process|L-phenylalanine catabolic process	path:ko00360,path:ko00940	Phenylalanine metabolism|Phenylpropanoid biosynthesis
mRNA_105166	662	1240	84	0.0677419	3.88381	3.78294e-09	2.96336e-06	up	759	Ntab-K326_AWOJ-SS491+:48017-49415	gi|698480404|ref|XP_009787253.1|:evalue=1e-109:annot=uncharacterized protein LOC104235230 [Nicotiana sylvestris]
mRNA_105169	89.5	32	147	4.59375	-2.19967	0.0353846	1	Down	1163	Ntab-K326_AWOJ-SS491+:658501-659892	gi|1025350149|ref|XP_016434591.1|:evalue=2e-87:annot=zinc finger MYM-type protein 1-like [Nicotiana tabacum]
mRNA_105345	27.5	55	0	0	Inf	0.00387274	0.273177	up	1433	Ntab-K326_AWOJ-SS4926.:841-2273	gi|1025147541|ref|XP_016467470.1|:evalue=5e-17:annot=pentatricopeptide repeat-containing protein At1g50270-like [Nicotiana tabacum]
mRNA_105439	64.5	108	21	0.194444	2.36257	0.0488529	1	up	1218	Ntab-K326_AWOJ-SS494+:679557-683570	gi|698526813|ref|XP_009760249.1|:evalue=0.0:annot=agglutinin-like [Nicotiana sylvestris]	GO:0008061,GO:0005537,GO:0019762,GO:0080028,GO:0051781	chitin binding|mannose binding|glucosinolate catabolic process|nitrile biosynthetic process|positive regulation of cell division
mRNA_105467	239.5	90	389	4.32222	-2.11177	0.00426714	0.293486	Down	2703	Ntab-K326_AWOJ-SS494.:551848-554550	gi|1025072827|ref|XP_016452483.1|:evalue=0.0:annot=uncharacterized protein LOC107777034 [Nicotiana tabacum]	GO:0016459,GO:0005524,GO:0003774,GO:0030048	myosin complex|ATP binding|motor activity|actin filament-based movement
mRNA_105565	24.5	49	0	0	Inf	0.00670245	0.386654	up	5517	Ntab-K326_AWOJ-SS4956.:48250-53766	gi|697182359|ref|XP_009600183.1|:evalue=1e-08:annot=uncharacterized protein LOC104095705 [Nicotiana tomentosiformis]
mRNA_105601	414.5	590	239	0.405085	1.3037	0.0403311	1	up	1425	Ntab-K326_AWOJ-SS4961.:285583-287007	gi|697160294|ref|XP_009588926.1|:evalue=1e-90:annot=uncharacterized protein LOC104086387 [Nicotiana tomentosiformis]
mRNA_105724	37	74	0	0	Inf	0.000695835	0.0809104	up	1021	Ntab-K326_AWOJ-SS4972+:259913-262630	gi|1025209047|ref|XP_016479055.1|:evalue=0.0:annot=cyprosin-like isoform X1 [Nicotiana tabacum]	GO:0005829,GO:0009506,GO:0005773,GO:0004190,GO:0004175,GO:0006629,GO:0030163,GO:0006508,GO:0009735,GO:0009651	cytosol|plasmodesma|vacuole|aspartic-type endopeptidase activity|endopeptidase activity|lipid metabolic process|protein catabolic process|proteolysis|response to cytokinin|response to salt stress
mRNA_105887	23	0	46	Inf	-Inf	0.00879333	0.464343	Down	528	Ntab-K326_AWOJ-SS4996+:838454-839727	gi|697123881|ref|XP_009615939.1|:evalue=1e-33:annot=uncharacterized protein LOC104108571 isoform X2 [Nicotiana tomentosiformis]
mRNA_106068	31.5	1	62	62	-5.9542	0.00588539	0.360773	Down	2261	Ntab-K326_AWOJ-SS5014+:125074-130151	gi|697184119|ref|XP_009601084.1|:evalue=2e-115:annot=uncharacterized protein LOC104096429 isoform X1 [Nicotiana tomentosiformis]
mRNA_106083	30	60	0	0	Inf	0.00245298	0.200599	up	1082	Ntab-K326_AWOJ-SS5014.:30880-31961
mRNA_106139	18	0	36	Inf	-Inf	0.0223711	0.808473	Down	8242	Ntab-K326_AWOJ-SS5020+:67864-107477	gi|1025352322|ref|XP_016510544.1|:evalue=0.0:annot=LOW QUALITY PROTEIN: TATA-binding protein-associated factor BTAF1-like [Nicotiana tabacum]	GO:0005634,GO:0005524,GO:0003677,GO:0004386,GO:1902185	nucleus|ATP binding|DNA binding|helicase activity|positive regulation of shoot apical meristem development
mRNA_106191	83	8	158	19.75	-4.30378	0.000403604	0.0537306	Down	2794	Ntab-K326_AWOJ-SS5024+:779563-783268	gi|698554166|ref|XP_009770143.1|:evalue=2e-53:annot=serine/threonine-protein phosphatase 7 long form homolog [Nicotiana sylvestris]	GO:0046872,GO:0004721	metal ion binding|phosphoprotein phosphatase activity
mRNA_106213	247	397	97	0.244332	2.03308	0.00537959	0.342756	up	1378	Ntab-K326_AWOJ-SS5029+:48563-54400	gi|698475220|ref|XP_009785002.1|:evalue=0.0:annot=thermospermine synthase ACAULIS5-like [Nicotiana sylvestris]	GO:0005737,GO:0016768,GO:0010487,GO:0009926,GO:0010087,GO:0006596,GO:0048759	cytoplasm|spermine synthase activity|thermospermine synthase activity|auxin polar transport|phloem or xylem histogenesis|polyamine biosynthetic process|xylem vessel member cell differentiation
mRNA_106252	52	92	12	0.130435	2.9386	0.0295194	0.940806	up	2427	Ntab-K326_AWOJ-SS5036+:155677-158631	gi|697147834|ref|XP_009628085.1|:evalue=5e-91:annot=uncharacterized protein LOC104118528 [Nicotiana tomentosiformis]
mRNA_106291	98	174	22	0.126437	2.98351	0.00441807	0.30272	up	4181	Ntab-K326_AWOJ-SS5039+:13194-17374		GO:0004190,GO:0004519,GO:0003676,GO:0003964,GO:0008270,GO:0015074	aspartic-type endopeptidase activity|endonuclease activity|nucleic acid binding|RNA-directed DNA polymerase activity|zinc ion binding|DNA integration
mRNA_106292	81	27	135	5	-2.32193	0.03369	1	Down	2865	Ntab-K326_AWOJ-SS5039+:13194-17374		GO:0004190,GO:0004519,GO:0003676,GO:0003964,GO:0008270,GO:0015074	aspartic-type endopeptidase activity|endonuclease activity|nucleic acid binding|RNA-directed DNA polymerase activity|zinc ion binding|DNA integration
mRNA_106324	62.5	16	109	6.8125	-2.76818	0.0254643	0.875129	Down	1213	Ntab-K326_AWOJ-SS5041+:124186-129385	gi|1025406320|ref|XP_016438351.1|:evalue=0.0:annot=protein DA1-related 1-like [Nicotiana tabacum]	GO:0005886,GO:0043130,GO:0008270	plasma membrane|ubiquitin binding|zinc ion binding
mRNA_106378	2051	3086	1016	0.329229	1.60284	0.00379466	0.271269	up	1971	Ntab-K326_AWOJ-SS505+:79265-82390	gi|697185618|ref|XP_009601847.1|:evalue=0.0:annot=trans-cinnamate 4-monooxygenase-like [Nicotiana tomentosiformis]	GO:0020037,GO:0005506,GO:0016710	heme binding|iron ion binding|trans-cinnamate 4-monooxygenase activity	path:ko01220,path:ko00360,path:ko00130,path:ko00940,path:ko00945,path:ko00941	Degradation of aromatic compounds|Phenylalanine metabolism|Ubiquinone and other terpenoid-quinone biosynthesis|Phenylpropanoid biosynthesis|Stilbenoid, diarylheptanoid and gingerol biosynthesis|Flavonoid biosynthesis
mRNA_106551	26.5	0	53	Inf	-Inf	0.00465018	0.308704	Down	1498	Ntab-K326_AWOJ-SS507+:503896-512363	gi|1025183104|ref|XP_016473342.1|:evalue=0.0:annot=protein MICRORCHIDIA 6-like [Nicotiana tabacum]	GO:0005654,GO:0016605,GO:0008270,GO:0007569,GO:0051457,GO:0048147,GO:0018105,GO:0009791,GO:0006468,GO:0050821	nucleoplasm|PML body|zinc ion binding|cell aging|maintenance of protein location in nucleus|negative regulation of fibroblast proliferation|peptidyl-serine phosphorylation|post-embryonic development|protein phosphorylation|protein stabilization
mRNA_106553	30	60	0	0	Inf	0.00245298	0.200599	up	1543	Ntab-K326_AWOJ-SS507+:504772-512363	gi|698499552|ref|XP_009795592.1|:evalue=4e-162:annot=uncharacterized protein LOC104242263 [Nicotiana sylvestris]	GO:0005654,GO:0016605,GO:0008270,GO:0007569,GO:0051457,GO:0048147,GO:0018105,GO:0009791,GO:0006468,GO:0050821	nucleoplasm|PML body|zinc ion binding|cell aging|maintenance of protein location in nucleus|negative regulation of fibroblast proliferation|peptidyl-serine phosphorylation|post-embryonic development|protein phosphorylation|protein stabilization
mRNA_106606	17	34	0	0	Inf	0.0270942	0.897329	up	416	Ntab-K326_AWOJ-SS507.:1424161-1424576
mRNA_106609	2372.5	1238	3507	2.83279	-1.50223	0.006561	0.384151	Down	10828	Ntab-K326_AWOJ-SS5074+:23829-42154	gi|1025348137|ref|XP_016509998.1|:evalue=0.0:annot=titin-like isoform X9 [Nicotiana tabacum]
mRNA_106612	307.5	60	555	9.25	-3.20945	1.08595e-05	0.00297753	Down	10590	Ntab-K326_AWOJ-SS5074+:23964-42154	gi|1025348137|ref|XP_016509998.1|:evalue=0.0:annot=titin-like isoform X9 [Nicotiana tabacum]
mRNA_106652	18	36	0	0	Inf	0.0223711	0.808473	up	4894	Ntab-K326_AWOJ-SS5076+:16539-21764		GO:0004190,GO:0004519,GO:0003676,GO:0003964,GO:0008270,GO:0015074	aspartic-type endopeptidase activity|endonuclease activity|nucleic acid binding|RNA-directed DNA polymerase activity|zinc ion binding|DNA integration
mRNA_106660	20.5	41	0	0	Inf	0.0138637	0.614478	up	5400	Ntab-K326_AWOJ-SS5076+:346368-379003	gi|1027852065|ref|NP_001313150.1|:evalue=3e-152:annot=NAC domain-containing protein 83-like [Nicotiana tabacum]	GO:0005737,GO:0005845,GO:0005846,GO:0005634,GO:0000166,GO:0000339,GO:0006370,GO:0045292,GO:0000398,GO:0031053,GO:0016070,GO:0000394	cytoplasm|mRNA cap binding complex|nuclear cap binding complex|nucleus|nucleotide binding|RNA cap binding|7-methylguanosine mRNA capping|mRNA cis splicing, via spliceosome|mRNA splicing, via spliceosome|primary miRNA processing|RNA metabolic process|RNA splicing, via endonucleolytic cleavage and ligation
mRNA_106673	20	40	0	0	Inf	0.0152325	0.64961	up	5064	Ntab-K326_AWOJ-SS5076-:16532-21764		GO:0004190,GO:0004519,GO:0003676,GO:0003964,GO:0008270,GO:0015074	aspartic-type endopeptidase activity|endonuclease activity|nucleic acid binding|RNA-directed DNA polymerase activity|zinc ion binding|DNA integration
mRNA_1067	20	40	0	0	Inf	0.0152325	0.64961	up	282	Ntab-K326_AWOJ-SS10160+:195294-195575
mRNA_106752	476	683	269	0.393851	1.34428	0.0304791	0.953425	up	1329	Ntab-K326_AWOJ-SS5089+:159571-161843	gi|698547017|ref|XP_009767902.1|:evalue=0.0:annot=myb-related protein 330-like [Nicotiana sylvestris]	GO:0005634,GO:0003677,GO:0006355,GO:0006351	nucleus|DNA binding|regulation of transcription, DNA-templated|transcription, DNA-templated
mRNA_106765	204.5	315	94	0.298413	1.74462	0.0223699	0.808473	up	2125	Ntab-K326_AWOJ-SS5089+:918668-924963	gi|698517064|ref|XP_009803417.1|:evalue=0.0:annot=alkaline/neutral invertase CINV2-like [Nicotiana sylvestris]	GO:0005829,GO:0004564,GO:0033926,GO:0004575,GO:0048364,GO:0005987	cytosol|beta-fructofuranosidase activity|glycopeptide alpha-N-acetylgalactosaminidase activity|sucrose alpha-glucosidase activity|root development|sucrose catabolic process
mRNA_106828	14	28	0	0	Inf	0.0477224	1	up	1341	Ntab-K326_AWOJ-SS5097+:19674-21217	gi|698496829|ref|XP_009794433.1|:evalue=1e-17:annot=uncharacterized protein LOC104241208 [Nicotiana sylvestris]
mRNA_106831	44	88	0	0	Inf	0.000207395	0.0318226	up	281	Ntab-K326_AWOJ-SS5098.:1-281
mRNA_10687	52.5	7	98	14	-3.80735	0.0073036	0.411694	Down	1845	Ntab-K326_AWOJ-SS1135+:245479-247323
mRNA_10688	35	70	0	0	Inf	0.000993352	0.102957	up	887	Ntab-K326_AWOJ-SS1135+:245480-246903
mRNA_106880	47.5	95	0	0	Inf	0.000115606	0.0198687	up	3491	Ntab-K326_AWOJ-SS5103-:200180-210957	gi|11385606|gb|AAG34884.1|AF261029_1:evalue=3e-115:annot=putative chloroplast RNA helicase VDL' isoform 6 [Nicotiana tabacum]	GO:0009507,GO:0005524,GO:0004386,GO:0003723	chloroplast|ATP binding|helicase activity|RNA binding
mRNA_106954	69	20	118	5.9	-2.56071	0.0297793	0.940806	Down	1887	Ntab-K326_AWOJ-SS5116+:27708-33832	gi|698475147|ref|XP_009784974.1|:evalue=5e-87:annot=uncharacterized protein LOC104233291 [Nicotiana sylvestris]
mRNA_106978	281	14	548	39.1429	-5.29068	4.58506e-10	4.27039e-07	Down	1918	Ntab-K326_AWOJ-SS51183.:2-1919
mRNA_106989	426	673	179	0.265973	1.91065	0.00302817	0.230185	up	2660	Ntab-K326_AWOJ-SS5125+:80234-82893	gi|697112540|ref|XP_009610149.1|:evalue=2e-100:annot=uncharacterized protein LOC104103900 [Nicotiana tomentosiformis]
mRNA_107012	81.5	12	151	12.5833	-3.65344	0.00184032	0.163429	Down	345	Ntab-K326_AWOJ-SS5127+:38633-39250	gi|698550973|ref|XP_009769155.1|:evalue=3e-48:annot=zinc finger BED domain-containing protein RICESLEEPER 2-like [Nicotiana sylvestris]	GO:0003677,GO:0006310,GO:0032196	DNA binding|DNA recombination|transposition
mRNA_107026	73.5	21	126	6	-2.58496	0.0246436	0.856976	Down	383	Ntab-K326_AWOJ-SS5127.:38157-38539	gi|698555683|ref|XP_009770558.1|:evalue=1e-62:annot=zinc finger BED domain-containing protein RICESLEEPER 1-like [Nicotiana sylvestris]
mRNA_107030	27	0	54	Inf	-Inf	0.00424368	0.292143	Down	271	Ntab-K326_AWOJ-SS51288.:1-271
mRNA_107080	25.5	51	0	0	Inf	0.00558339	0.348578	up	1170	Ntab-K326_AWOJ-SS5133+:513049-519242	gi|697127961|ref|XP_009618034.1|:evalue=0.0:annot=ankyrin repeat protein SKIP35-like isoform X2 [Nicotiana tomentosiformis]
mRNA_107134	50	0	100	Inf	-Inf	7.67679e-05	0.0144631	Down	1186	Ntab-K326_AWOJ-SS5139+:871893-873766	gi|1025144862|ref|XP_016467015.1|:evalue=3e-180:annot=secoisolariciresinol dehydrogenase-like [Nicotiana tabacum]	GO:0000166,GO:0016491	nucleotide binding|oxidoreductase activity
mRNA_107138	53.5	13	94	7.23077	-2.85415	0.0315767	0.98075	Down	8778	Ntab-K326_AWOJ-SS5139+:1065931-1075730	gi|1025096250|ref|XP_016458332.1|:evalue=1e-26:annot=uncharacterized protein LOC107782013, partial [Nicotiana tabacum]
mRNA_107139	14	28	0	0	Inf	0.0477224	1	up	1025	Ntab-K326_AWOJ-SS5139+:1065931-1075730
mRNA_107211	312	167	457	2.73653	-1.45235	0.0316416	0.981536	Down	1629	Ntab-K326_AWOJ-SS5140+:190332-192841	gi|697139922|ref|XP_009624057.1|:evalue=0.0:annot=probable WRKY transcription factor 41 [Nicotiana tomentosiformis]	GO:0005634,GO:0043565,GO:0003700,GO:0006351	nucleus|sequence-specific DNA binding|transcription factor activity, sequence-specific DNA binding|transcription, DNA-templated
mRNA_10724	682	174	1190	6.83908	-2.7738	7.92721e-06	0.00235971	Down	5806	Ntab-K326_AWOJ-SS11362.:81024-86829
mRNA_10725	191.5	36	347	9.63889	-3.26887	9.16108e-05	0.0166687	Down	1396	Ntab-K326_AWOJ-SS11362.:86973-88368
mRNA_10726	1387	1984	790	0.398185	1.32849	0.0166221	0.68514	up	1682	Ntab-K326_AWOJ-SS11364.:25267-26948	gi|1025340758|ref|XP_016508165.1|:evalue=0.0:annot=transcription factor MYC3-like [Nicotiana tabacum]	GO:0005634,GO:0003677,GO:0003700,GO:0006355,GO:0006351	nucleus|DNA binding|transcription factor activity, sequence-specific DNA binding|regulation of transcription, DNA-templated|transcription, DNA-templated
mRNA_107290	20.5	0	41	Inf	-Inf	0.0138637	0.614478	Down	248	Ntab-K326_AWOJ-SS5150.:372822-373069
mRNA_107303	604.5	996	213	0.213855	2.22529	0.000306825	0.0439102	up	1512	Ntab-K326_AWOJ-SS5153+:5-1516	gi|1025374583|ref|XP_016515606.1|:evalue=1e-142:annot=cytochrome P450 71D7-like [Nicotiana tabacum]	GO:0020037,GO:0005506,GO:0004497,GO:0016705	heme binding|iron ion binding|monooxygenase activity|oxidoreductase activity, acting on paired donors, with incorporation or reduction of molecular oxygen	path:ko00909	Sesquiterpenoid and triterpenoid biosynthesis
mRNA_107315	64	126	2	0.015873	5.97728	0.000115896	0.0198726	up	1472	Ntab-K326_AWOJ-SS5153.:449597-451068
mRNA_10734	1073.5	1572	575	0.365776	1.45097	0.0102302	0.512001	up	2068	Ntab-K326_AWOJ-SS11366.:9352-11419	gi|697174013|ref|XP_009595944.1|:evalue=0.0:annot=uncharacterized protein LOC104092128 [Nicotiana tomentosiformis]
mRNA_107344	505	292	718	2.4589	-1.29802	0.03468	1	Down	2155	Ntab-K326_AWOJ-SS5156.:16556-18710	gi|697122875|ref|XP_009615426.1|:evalue=0.0:annot=RING-H2 finger protein ATL52-like [Nicotiana tomentosiformis]	GO:0016021,GO:0008270,GO:0016567	integral component of membrane|zinc ion binding|protein ubiquitination
mRNA_107365	856	183	1529	8.35519	-3.06267	5.86062e-07	0.000253567	Down	1208	Ntab-K326_AWOJ-SS5160+:1-1301	gi|1025050174|ref|XP_016447403.1|:evalue=0.0:annot=3-hydroxy-3-methylglutaryl-coenzyme A reductase [Nicotiana tabacum]	GO:0005789,GO:0016021,GO:0004420,GO:0050661,GO:0015936,GO:0008299	endoplasmic reticulum membrane|integral component of membrane|hydroxymethylglutaryl-CoA reductase (NADPH) activity|NADP binding|coenzyme A metabolic process|isoprenoid biosynthetic process	path:ko00900,path:ko04152,path:ko04976	Terpenoid backbone biosynthesis|AMPK signaling pathway|Bile secretion
mRNA_10740	24	0	48	Inf	-Inf	0.00734121	0.411694	Down	2839	Ntab-K326_AWOJ-SS11368+:30118-33703	gi|697141452|ref|XP_009624844.1|:evalue=0.0:annot=probable receptor-like protein kinase At5g39020 [Nicotiana tomentosiformis]	GO:0016021,GO:0005524,GO:0004674	integral component of membrane|ATP binding|protein serine/threonine kinase activity
mRNA_107511	120	26	214	8.23077	-3.04103	0.00177036	0.15797	Down	3373	Ntab-K326_AWOJ-SS5193+:1654-5478	gi|1025362408|ref|XP_016513062.1|:evalue=0.0:annot=putative late blight resistance protein homolog R1A-10 isoform X1 [Nicotiana tabacum]	GO:0005737,GO:0016020,GO:0043531,GO:0005524,GO:0009626	cytoplasm|membrane|ADP binding|ATP binding|plant-type hypersensitive response
mRNA_107515	155.5	253	58	0.229249	2.12501	0.0121782	0.575449	up	2943	Ntab-K326_AWOJ-SS51951+:43646-50084	gi|698439466|ref|XP_009758572.1|:evalue=8e-163:annot=polyamine oxidase 1 isoform X2 [Nicotiana sylvestris]	GO:0050660,GO:0052895,GO:0052894,GO:0046592,GO:0052901,GO:0006598,GO:0046208	flavin adenine dinucleotide binding|N1-acetylspermine:oxygen oxidoreductase (N1-acetylspermidine-forming) activity|norspermine:oxygen oxidoreductase activity|polyamine oxidase activity|spermine:oxygen oxidoreductase (spermidine-forming) activity|polyamine catabolic process|spermine catabolic process	path:ko00330,path:ko00410	Arginine and proline metabolism|beta-Alanine metabolism
mRNA_107559	101	15	187	12.4667	-3.64	0.00072011	0.0828271	Down	1593	Ntab-K326_AWOJ-SS5205+:108022-110854	gi|697127880|ref|XP_009617989.1|:evalue=0.0:annot=probable WRKY transcription factor 40 [Nicotiana tomentosiformis]	GO:0005634,GO:0043565,GO:0003700,GO:0044212,GO:0042742,GO:0050832,GO:0045892,GO:0031347,GO:0010200,GO:0002237,GO:0009751,GO:0009611,GO:0006351	nucleus|sequence-specific DNA binding|transcription factor activity, sequence-specific DNA binding|transcription regulatory region DNA binding|defense response to bacterium|defense response to fungus|negative regulation of transcription, DNA-templated|regulation of defense response|response to chitin|response to molecule of bacterial origin|response to salicylic acid|response to wounding|transcri…
mRNA_107566	18	36	0	0	Inf	0.0223711	0.808473	up	3035	Ntab-K326_AWOJ-SS5205+:339422-343427	gi|1025083515|ref|XP_016455156.1|:evalue=2e-45:annot=uncharacterized protein LOC107779276 [Nicotiana tabacum]
mRNA_107622	22.5	0	45	Inf	-Inf	0.00962141	0.489409	Down	2285	Ntab-K326_AWOJ-SS5213+:14744-18660	gi|698484145|ref|XP_009788894.1|:evalue=2e-38:annot=uncharacterized protein LOC104236626 isoform X1 [Nicotiana sylvestris]
mRNA_107623	451.5	267	636	2.38202	-1.25219	0.0452802	1	Down	3338	Ntab-K326_AWOJ-SS5213+:22922-27004	gi|698484141|ref|XP_009788892.1|:evalue=0.0:annot=G-type lectin S-receptor-like serine/threonine-protein kinase At4g03230 isoform X1 [Nicotiana sylvestris]	GO:0016021,GO:0005886,GO:0005524,GO:0005516,GO:0030246,GO:0004674,GO:0048544	integral component of membrane|plasma membrane|ATP binding|calmodulin binding|carbohydrate binding|protein serine/threonine kinase activity|recognition of pollen
mRNA_107625	53.5	4	103	25.75	-4.6865	0.00180658	0.160816	Down	2794	Ntab-K326_AWOJ-SS5213+:37788-41324	gi|1025184694|ref|XP_016473741.1|:evalue=0.0:annot=G-type lectin S-receptor-like serine/threonine-protein kinase At4g03230 isoform X4 [Nicotiana tabacum]	GO:0016021,GO:0005886,GO:0005524,GO:0005516,GO:0030246,GO:0004674,GO:0048544	integral component of membrane|plasma membrane|ATP binding|calmodulin binding|carbohydrate binding|protein serine/threonine kinase activity|recognition of pollen	path:ko04064,path:ko04210,path:ko04620,path:ko04722	NF-kappa B signaling pathway|Apoptosis|Toll-like receptor signaling pathway|Neurotrophin signaling pathway
mRNA_107632	54	13	95	7.30769	-2.86942	0.0301595	0.94581	Down	3228	Ntab-K326_AWOJ-SS5218.:116627-119854	gi|208429106|gb|ACI26722.1|:evalue=0.0:annot=receptor-like kinase [Nicotiana glutinosa]	GO:0016021,GO:0005886,GO:0009506,GO:0005524,GO:0005516,GO:0030246,GO:0001653,GO:0004672,GO:0004674,GO:0004675,GO:0031625,GO:0009755,GO:0046777,GO:0007178	integral component of membrane|plasma membrane|plasmodesma|ATP binding|calmodulin binding|carbohydrate binding|peptide receptor activity|protein kinase activity|protein serine/threonine kinase activity|transmembrane receptor protein serine/threonine kinase activity|ubiquitin protein ligase binding|hormone-mediated signaling pathway|protein autophosphorylation|transmembrane receptor protein serine…
mRNA_107633	149	51	247	4.84314	-2.27594	0.00857494	0.460079	Down	3194	Ntab-K326_AWOJ-SS5218.:169242-172435	gi|1025295389|ref|XP_016498563.1|:evalue=0.0:annot=G-type lectin S-receptor-like serine/threonine-protein kinase SD2-5 [Nicotiana tabacum]	GO:0016021,GO:0005886,GO:0009506,GO:0005524,GO:0005516,GO:0030246,GO:0001653,GO:0004672,GO:0004674,GO:0004675,GO:0031625,GO:0009755,GO:0046777,GO:0007178	integral component of membrane|plasma membrane|plasmodesma|ATP binding|calmodulin binding|carbohydrate binding|peptide receptor activity|protein kinase activity|protein serine/threonine kinase activity|transmembrane receptor protein serine/threonine kinase activity|ubiquitin protein ligase binding|hormone-mediated signaling pathway|protein autophosphorylation|transmembrane receptor protein serine…
mRNA_107634	39.5	7	72	10.2857	-3.36257	0.0317732	0.981965	Down	4835	Ntab-K326_AWOJ-SS5218.:190889-195723		GO:0004190,GO:0003677,GO:0003887,GO:0004519,GO:0046872,GO:0003723,GO:0003964,GO:0015074,GO:0006310	aspartic-type endopeptidase activity|DNA binding|DNA-directed DNA polymerase activity|endonuclease activity|metal ion binding|RNA binding|RNA-directed DNA polymerase activity|DNA integration|DNA recombination
mRNA_107643	21	42	0	0	Inf	0.012636	0.584791	up	758	Ntab-K326_AWOJ-SS522+:58231-59639	gi|1025315847|ref|XP_016503072.1|:evalue=6e-79:annot=protein trichome birefringence-like 14 [Nicotiana tabacum]
mRNA_107699	16	32	0	0	Inf	0.0327687	0.982498	up	2664	Ntab-K326_AWOJ-SS524+:23833-28107	gi|1025229869|ref|XP_016483828.1|:evalue=0.0:annot=probable glycosyltransferase At3g07620 isoform X1 [Nicotiana tabacum]	GO:0000139,GO:0016021,GO:0016757,GO:0071555	Golgi membrane|integral component of membrane|transferase activity, transferring glycosyl groups|cell wall organization
mRNA_107745	76.5	21	132	6.28571	-2.65208	0.0195652	0.761908	Down	5547	Ntab-K326_AWOJ-SS5248+:2-7870	gi|698475292|ref|XP_009785036.1|:evalue=0.0:annot=putative disease resistance RPP13-like protein 1 [Nicotiana sylvestris]	GO:0043531,GO:0005524,GO:0006952	ADP binding|ATP binding|defense response
mRNA_107747	14	0	28	Inf	-Inf	0.0477224	1	Down	4806	Ntab-K326_AWOJ-SS5248+:8-7870	gi|698501039|ref|XP_009796239.1|:evalue=0.0:annot=putative disease resistance RPP13-like protein 1 [Nicotiana sylvestris]	GO:0043531,GO:0005524,GO:0006952	ADP binding|ATP binding|defense response
mRNA_107785	41.5	83	0	0	Inf	0.000317482	0.0450026	up	2312	Ntab-K326_AWOJ-SS5256+:34496-38124	gi|698460575|ref|XP_009781567.1|:evalue=9e-54:annot=uncharacterized protein LOC104230446 [Nicotiana sylvestris]
mRNA_107793	96.5	177	16	0.0903955	3.46761	0.00138227	0.133592	up	2396	Ntab-K326_AWOJ-SS5257+:565753-578247	gi|1025371774|ref|XP_016514884.1|:evalue=0.0:annot=exocyst complex component SEC10 [Nicotiana tabacum]	GO:0000145,GO:0016020,GO:0005886,GO:0009506,GO:0006887,GO:0048278	exocyst|membrane|plasma membrane|plasmodesma|exocytosis|vesicle docking
mRNA_10782	46.5	89	4	0.0449438	4.47573	0.00442173	0.30272	up	1124	Ntab-K326_AWOJ-SS11373+:9510-10783	gi|697103448|ref|XP_009605542.1|:evalue=3e-42:annot=autophagy-related protein 18a-like [Nicotiana tomentosiformis]	GO:0005829,GO:0019898,GO:0034045,GO:0005774,GO:0080025,GO:0032266,GO:0000045,GO:0006995,GO:0000422,GO:0044804,GO:0006497,GO:0034497,GO:0015031	cytosol|extrinsic component of membrane|pre-autophagosomal structure membrane|vacuolar membrane|phosphatidylinositol-3,5-bisphosphate binding|phosphatidylinositol-3-phosphate binding|autophagosome assembly|cellular response to nitrogen starvation|mitophagy|nucleophagy|protein lipidation|protein localization to pre-autophagosomal structure|protein transport
mRNA_107840	125.5	50	201	4.02	-2.0072	0.0276335	0.908294	Down	1958	Ntab-K326_AWOJ-SS526+:436696-442567	gi|698509059|ref|XP_009799763.1|:evalue=0.0:annot=probable receptor-like serine/threonine-protein kinase At5g57670 isoform X1 [Nicotiana sylvestris]	GO:0005524,GO:0004674	ATP binding|protein serine/threonine kinase activity
mRNA_10788	26.5	2	51	25.5	-4.67243	0.0258916	0.881023	Down	730	Ntab-K326_AWOJ-SS11374+:30804-35128	gi|1025260475|ref|XP_016490992.1|:evalue=8e-45:annot=uncharacterized protein LOC107810703 [Nicotiana tabacum]
mRNA_107890	29	57	1	0.0175439	5.83289	0.00887879	0.465967	up	2416	Ntab-K326_AWOJ-SS52673+:85010-89450	gi|697117236|ref|XP_009612550.1|:evalue=0.0:annot=cationic amino acid transporter 1-like isoform X1 [Nicotiana tomentosiformis]	GO:0005887,GO:0016020,GO:0005886,GO:0015171,GO:0015297	integral component of plasma membrane|membrane|plasma membrane|amino acid transmembrane transporter activity|antiporter activity
mRNA_107905	39.5	0	79	Inf	-Inf	0.000448641	0.0578631	Down	1403	Ntab-K326_AWOJ-SS5270+:406159-411627	gi|697130855|ref|XP_009619480.1|:evalue=6e-66:annot=acyl-CoA-binding domain-containing protein 4-like isoform X2 [Nicotiana tomentosiformis]	GO:0005737,GO:0005829,GO:0005634,GO:0000062,GO:0008289,GO:0006869,GO:0009723,GO:0009753,GO:0009416,GO:0006810	cytoplasm|cytosol|nucleus|fatty-acyl-CoA binding|lipid binding|lipid transport|response to ethylene|response to jasmonic acid|response to light stimulus|transport
mRNA_107944	68.5	21	116	5.52381	-2.46566	0.0361005	1	Down	1166	Ntab-K326_AWOJ-SS528+:215400-216565
mRNA_108313	529.5	242	817	3.37603	-1.75533	0.00451173	0.307467	Down	1120	Ntab-K326_AWOJ-SS5328+:94718-96545	gi|1025311968|ref|XP_016502093.1|:evalue=4e-124:annot=phosphoglycerate mutase-like protein AT74H [Nicotiana tabacum]	GO:0003824	catalytic activity
mRNA_10834	21.5	43	0	0	Inf	0.0115301	0.550738	up	1806	Ntab-K326_AWOJ-SS11379+:523639-530358	gi|698570948|ref|XP_009774743.1|:evalue=8e-70:annot=probable 20S rRNA accumulation protein 4 [Nicotiana sylvestris]	GO:0005829,GO:0005730,GO:0005634,GO:0030490	cytosol|nucleolus|nucleus|maturation of SSU-rRNA
mRNA_108360	29.5	59	0	0	Inf	0.00268717	0.212513	up	258	Ntab-K326_AWOJ-SS533.:224610-224867
mRNA_108423	124.5	195	54	0.276923	1.85244	0.041529	1	up	1953	Ntab-K326_AWOJ-SS534+:1025326-1036064	gi|1025066286|ref|XP_016450882.1|:evalue=0.0:annot=probable flavin-containing monooxygenase 1 [Nicotiana tabacum]	GO:0050660,GO:0004497,GO:0004499,GO:0050661,GO:0071456,GO:0009870,GO:0010204,GO:0042742,GO:0050832,GO:0055114,GO:0009626,GO:0051707,GO:0009627	flavin adenine dinucleotide binding|monooxygenase activity|N,N-dimethylaniline monooxygenase activity|NADP binding|cellular response to hypoxia|defense response signaling pathway, resistance gene-dependent|defense response signaling pathway, resistance gene-independent|defense response to bacterium|defense response to fungus|oxidation-reduction process|plant-type hypersensitive response|response …	path:ko00982	Drug metabolism - cytochrome P450
mRNA_108450	14	0	28	Inf	-Inf	0.0477224	1	Down	780	Ntab-K326_AWOJ-SS534.:522033-522812
mRNA_108463	11119	17480	4758	0.272197	1.87728	0.0040377	0.281346	up	2799	Ntab-K326_AWOJ-SS5343+:79344-84114	gi|697142582|ref|XP_009625397.1|:evalue=0.0:annot=phenylalanine ammonia-lyase [Nicotiana tomentosiformis]	GO:0005737,GO:0045548,GO:0009800,GO:0006559	cytoplasm|phenylalanine ammonia-lyase activity|cinnamic acid biosynthetic process|L-phenylalanine catabolic process	path:ko00360,path:ko00940	Phenylalanine metabolism|Phenylpropanoid biosynthesis
mRNA_108464	1589.5	2232	947	0.424283	1.2369	0.0246867	0.857674	up	1529	Ntab-K326_AWOJ-SS5343+:87648-96049	gi|697142586|ref|XP_009625399.1|:evalue=0.0:annot=adenosine kinase 2 [Nicotiana tomentosiformis]	GO:0005829,GO:0005886,GO:0004001,GO:0005524,GO:0005507,GO:0006169,GO:0044209,GO:0016032	cytosol|plasma membrane|adenosine kinase activity|ATP binding|copper ion binding|adenosine salvage|AMP salvage|viral process	path:ko00230	Purine metabolism
mRNA_108546	15	30	0	0	Inf	0.03966	1	up	2401	Ntab-K326_AWOJ-SS53551+:10000-18357	gi|697171072|ref|XP_009594466.1|:evalue=0.0:annot=putative pentatricopeptide repeat-containing protein At3g16890, mitochondrial [Nicotiana tomentosiformis]	GO:0005739,GO:0042775,GO:0009737,GO:0006979,GO:0009651	mitochondrion|mitochondrial ATP synthesis coupled electron transport|response to abscisic acid|response to oxidative stress|response to salt stress
mRNA_108587	57	0	114	Inf	-Inf	2.52418e-05	0.00592569	Down	3264	Ntab-K326_AWOJ-SS5362+:22996-28443	gi|698469449|ref|XP_009783577.1|:evalue=0.0:annot=pentatricopeptide repeat-containing protein At5g40400 [Nicotiana sylvestris]
mRNA_10863	20	40	0	0	Inf	0.0152325	0.64961	up	3985	Ntab-K326_AWOJ-SS1138+:62475-68153	gi|698513507|ref|XP_009801692.1|:evalue=4e-61:annot=serine incorporator 3-like [Nicotiana sylvestris]	GO:0000139,GO:0016021,GO:0005886,GO:0015194,GO:0051607,GO:0009597,GO:0045087,GO:0015825,GO:1902237	Golgi membrane|integral component of membrane|plasma membrane|L-serine transmembrane transporter activity|defense response to virus|detection of virus|innate immune response|L-serine transport|positive regulation of endoplasmic reticulum stress-induced intrinsic apoptotic signaling pathway
mRNA_108641	84	26	142	5.46154	-2.44931	0.0238401	0.850129	Down	3228	Ntab-K326_AWOJ-SS5369+:423932-428785	gi|1025187176|ref|XP_016474282.1|:evalue=0.0:annot=protein REVEILLE 1-like isoform X1 [Nicotiana tabacum]	GO:0005634,GO:0003677,GO:0003700,GO:0009851,GO:0009734,GO:0007623,GO:0010600,GO:0006355,GO:0006351	nucleus|DNA binding|transcription factor activity, sequence-specific DNA binding|auxin biosynthetic process|auxin-activated signaling pathway|circadian rhythm|regulation of auxin biosynthetic process|regulation of transcription, DNA-templated|transcription, DNA-templated
mRNA_108738	68.5	117	20	0.17094	2.54844	0.0309582	0.965973	up	2757	Ntab-K326_AWOJ-SS538+:426021-434676	gi|697191050|ref|XP_009604593.1|:evalue=1e-128:annot=nucleobase-ascorbate transporter 6-like isoform X1 [Nicotiana tomentosiformis]	GO:0005618,GO:0005783,GO:0016021,GO:0009506,GO:0005773,GO:0005215,GO:0055085	cell wall|endoplasmic reticulum|integral component of membrane|plasmodesma|vacuole|transporter activity|transmembrane transport
mRNA_108833	18.5	37	0	0	Inf	0.0203137	0.770884	up	3879	Ntab-K326_AWOJ-SS5391+:72637-86695	gi|697160269|ref|XP_009588915.1|:evalue=2e-55:annot=uncharacterized protein LOC104086373 [Nicotiana tomentosiformis]
mRNA_108956	372.5	158	587	3.71519	-1.89344	0.00415006	0.288096	Down	376	Ntab-K326_AWOJ-SS54118.:10-385	gi|1617413|emb|CAA66182.1|:evalue=9e-21:annot=class II transposable element [Nicotiana tabacum]
mRNA_10897	23	0	46	Inf	-Inf	0.00879333	0.464343	Down	3966	Ntab-K326_AWOJ-SS11382+:179037-196407	gi|698522015|ref|XP_009757819.1|:evalue=0.0:annot=mRNA-capping enzyme-like isoform X1 [Nicotiana sylvestris]	GO:0005634,GO:0005525,GO:0004484,GO:0004651,GO:0004725,GO:0008138,GO:0008192,GO:0050355,GO:0006370,GO:0006396	nucleus|GTP binding|mRNA guanylyltransferase activity|polynucleotide 5'-phosphatase activity|protein tyrosine phosphatase activity|protein tyrosine/serine/threonine phosphatase activity|RNA guanylyltransferase activity|triphosphatase activity|7-methylguanosine mRNA capping|RNA processing
mRNA_108988	111.5	212	11	0.0518868	4.26849	7.6574e-05	0.0144631	up	241	Ntab-K326_AWOJ-SS5416+:378770-379310	gi|698472949|ref|XP_009784374.1|:evalue=5e-47:annot=E3 ubiquitin-protein ligase KEG-like [Nicotiana sylvestris]
mRNA_109013	100	27	173	6.40741	-2.67974	0.00884124	0.465663	Down	1788	Ntab-K326_AWOJ-SS542+:151495-157219
mRNA_10903	30.5	0	61	Inf	-Inf	0.00223943	0.18771	Down	9420	Ntab-K326_AWOJ-SS11382+:515033-525153	gi|698485800|ref|XP_009789662.1|:evalue=1e-82:annot=uncharacterized protein LOC104237259 [Nicotiana sylvestris]
mRNA_109089	846.5	472	1221	2.58686	-1.3712	0.0172193	0.700616	Down	3265	Ntab-K326_AWOJ-SS5427+:138976-144294	gi|1025101734|ref|XP_016459208.1|:evalue=0.0:annot=jacalin-related lectin 3-like isoform X1 [Nicotiana tabacum]	GO:0030246,GO:0019762,GO:0080028	carbohydrate binding|glucosinolate catabolic process|nitrile biosynthetic process
mRNA_109090	260	495	25	0.0505051	4.30743	1.10824e-07	6.15471e-05	up	2649	Ntab-K326_AWOJ-SS5427+:140630-144294	gi|1025101734|ref|XP_016459208.1|:evalue=0.0:annot=jacalin-related lectin 3-like isoform X1 [Nicotiana tabacum]	GO:0030246,GO:0019762,GO:0080028	carbohydrate binding|glucosinolate catabolic process|nitrile biosynthetic process
mRNA_109099	76	2	150	75	-6.22882	2.39541e-05	0.00572552	Down	2658	Ntab-K326_AWOJ-SS543+:202081-204847	gi|697102432|ref|XP_009601051.1|:evalue=0.0:annot=G-type lectin S-receptor-like serine/threonine-protein kinase RLK1 [Nicotiana tomentosiformis]	GO:0016021,GO:0005886,GO:0005524,GO:0005516,GO:0030246,GO:0004674	integral component of membrane|plasma membrane|ATP binding|calmodulin binding|carbohydrate binding|protein serine/threonine kinase activity
mRNA_109152	21	42	0	0	Inf	0.012636	0.584791	up	259	Ntab-K326_AWOJ-SS54399.:5-263
mRNA_109190	29	1	57	57	-5.83289	0.00887879	0.465967	Down	2110	Ntab-K326_AWOJ-SS5441+:46948-58530	gi|1025405186|ref|XP_016438064.1|:evalue=0.0:annot=synaptotagmin-1-like isoform X2 [Nicotiana tabacum]	GO:0010008,GO:0016021,GO:0005886,GO:0008289,GO:0046872,GO:0006897,GO:0016032	endosome membrane|integral component of membrane|plasma membrane|lipid binding|metal ion binding|endocytosis|viral process
mRNA_109237	104.5	1	208	208	-7.70044	1.79379e-07	9.20624e-05	Down	3001	Ntab-K326_AWOJ-SS5449+:541293-545085	gi|698434382|ref|XP_009798868.1|:evalue=0.0:annot=disease resistance RPP13-like protein 4 [Nicotiana sylvestris]	GO:0043531,GO:0005524,GO:0006952	ADP binding|ATP binding|defense response
mRNA_10927	18	0	36	Inf	-Inf	0.0223711	0.808473	Down	3538	Ntab-K326_AWOJ-SS1139+:106204-111205	gi|698470065|ref|XP_009783717.1|:evalue=2e-111:annot=uncharacterized protein LOC104232264 isoform X2 [Nicotiana sylvestris]	GO:0005829,GO:0005634,GO:0005524,GO:0016887,GO:0003677,GO:0004386,GO:0043044,GO:0006952,GO:0009873,GO:0009908,GO:0010199,GO:1900150,GO:0010104,GO:0040029,GO:2000022,GO:0006355,GO:0009611,GO:0006351	cytosol|nucleus|ATP binding|ATPase activity|DNA binding|helicase activity|ATP-dependent chromatin remodeling|defense response|ethylene-activated signaling pathway|flower development|organ boundary specification between lateral organs and the meristem|regulation of defense response to fungus|regulation of ethylene-activated signaling pathway|regulation of gene expression, epigenetic|regulation of …
mRNA_10930	56	13	99	7.61538	-2.92892	0.0250999	0.866769	Down	4185	Ntab-K326_AWOJ-SS1139+:106354-111205	gi|698470065|ref|XP_009783717.1|:evalue=1e-110:annot=uncharacterized protein LOC104232264 isoform X2 [Nicotiana sylvestris]	GO:0005829,GO:0005634,GO:0005524,GO:0016887,GO:0003677,GO:0004386,GO:0043044,GO:0006952,GO:0009873,GO:0009908,GO:0010199,GO:1900150,GO:0010104,GO:0040029,GO:2000022,GO:0006355,GO:0009611,GO:0006351	cytosol|nucleus|ATP binding|ATPase activity|DNA binding|helicase activity|ATP-dependent chromatin remodeling|defense response|ethylene-activated signaling pathway|flower development|organ boundary specification between lateral organs and the meristem|regulation of defense response to fungus|regulation of ethylene-activated signaling pathway|regulation of gene expression, epigenetic|regulation of …
mRNA_109321	23	46	0	0	Inf	0.00879333	0.464343	up	1094	Ntab-K326_AWOJ-SS5459.:61102-62195	gi|698476926|ref|XP_009785731.1|:evalue=1e-119:annot=uncharacterized protein LOC104233960 [Nicotiana sylvestris]	GO:0004190,GO:0004519,GO:0003676,GO:0003964,GO:0008270,GO:0015074	aspartic-type endopeptidase activity|endonuclease activity|nucleic acid binding|RNA-directed DNA polymerase activity|zinc ion binding|DNA integration
mRNA_10941	20	0	40	Inf	-Inf	0.0152325	0.64961	Down	2071	Ntab-K326_AWOJ-SS1139+:718733-725300	gi|698543900|ref|XP_009766895.1|:evalue=1e-93:annot=zinc transporter ZTP29 [Nicotiana sylvestris]	GO:0005789,GO:0016021,GO:0016020,GO:0005385,GO:0071577	endoplasmic reticulum membrane|integral component of membrane|membrane|zinc ion transmembrane transporter activity|zinc II ion transmembrane transport
mRNA_10944	73.5	23	124	5.3913	-2.43063	0.0333051	0.992987	Down	1894	Ntab-K326_AWOJ-SS1139+:824509-829453	gi|1025055831|ref|XP_016462506.1|:evalue=0.0:annot=probable copper-transporting ATPase HMA5 [Nicotiana tabacum]	GO:0005887,GO:0043231,GO:0005524,GO:0005507,GO:0043682,GO:0098655,GO:0035434,GO:0010273,GO:0046688	integral component of plasma membrane|intracellular membrane-bounded organelle|ATP binding|copper ion binding|copper-transporting ATPase activity|cation transmembrane transport|copper ion transmembrane transport|detoxification of copper ion|response to copper ion
mRNA_109445	863	491	1235	2.51527	-1.33072	0.0204227	0.77423	Down	1795	Ntab-K326_AWOJ-SS5475+:267415-272531	gi|698492874|ref|XP_009792747.1|:evalue=0.0:annot=uncharacterized protein LOC104239728 [Nicotiana sylvestris]	GO:0005741,GO:0005739,GO:0003690,GO:0044212,GO:0016236,GO:0000423,GO:0045892,GO:0006351	mitochondrial outer membrane|mitochondrion|double-stranded DNA binding|transcription regulatory region DNA binding|macroautophagy|macromitophagy|negative regulation of transcription, DNA-templated|transcription, DNA-templated
mRNA_109465	172	276	68	0.246377	2.02106	0.0132154	0.604314	up	1882	Ntab-K326_AWOJ-SS5479+:206162-208945	gi|698509736|ref|XP_009800068.1|:evalue=0.0:annot=UDP-glucose 6-dehydrogenase 4-like [Nicotiana sylvestris]	GO:0051287,GO:0003979,GO:0006065	NAD binding|UDP-glucose 6-dehydrogenase activity|UDP-glucuronate biosynthetic process	path:ko00040,path:ko00053,path:ko00500,path:ko00520	Pentose and glucuronate interconversions|Ascorbate and aldarate metabolism|Starch and sucrose metabolism|Amino sugar and nucleotide sugar metabolism
mRNA_109468	108.5	38	179	4.71053	-2.23589	0.021388	0.796622	Down	1737	Ntab-K326_AWOJ-SS5479+:414243-420246	gi|1025348729|ref|XP_016510139.1|:evalue=7e-144:annot=3-isopropylmalate dehydratase small subunit 3-like [Nicotiana tabacum]	GO:0009507,GO:0009570,GO:0009536,GO:0003861,GO:0009658,GO:0048229,GO:0019761,GO:0009098,GO:0009651	chloroplast|chloroplast stroma|plastid|3-isopropylmalate dehydratase activity|chloroplast organization|gametophyte development|glucosinolate biosynthetic process|leucine biosynthetic process|response to salt stress	path:ko01210,path:ko01230,path:ko00660,path:ko00290	2-Oxocarboxylic acid metabolism|Biosynthesis of amino acids|C5-Branched dibasic acid metabolism|Valine, leucine and isoleucine biosynthesis
mRNA_109474	31	61	1	0.0163934	5.93074	0.00638951	0.377377	up	1516	Ntab-K326_AWOJ-SS5479+:414289-420246	gi|1025348729|ref|XP_016510139.1|:evalue=6e-145:annot=3-isopropylmalate dehydratase small subunit 3-like [Nicotiana tabacum]	GO:0009507,GO:0009570,GO:0009536,GO:0003861,GO:0009658,GO:0048229,GO:0019761,GO:0009098,GO:0009651	chloroplast|chloroplast stroma|plastid|3-isopropylmalate dehydratase activity|chloroplast organization|gametophyte development|glucosinolate biosynthetic process|leucine biosynthetic process|response to salt stress	path:ko01210,path:ko01230,path:ko00660,path:ko00290	2-Oxocarboxylic acid metabolism|Biosynthesis of amino acids|C5-Branched dibasic acid metabolism|Valine, leucine and isoleucine biosynthesis
mRNA_109517	199	25	373	14.92	-3.89918	5.3008e-06	0.00166445	Down	1151	Ntab-K326_AWOJ-SS548+:39776-41813	gi|697123245|ref|XP_009615616.1|:evalue=8e-89:annot=CASP-like protein 4D1 [Nicotiana tomentosiformis]	GO:0016021,GO:0005886,GO:0042742,GO:0002229,GO:0009737,GO:0009617,GO:0009409,GO:0009723,GO:0009753,GO:0009651,GO:0009611	integral component of membrane|plasma membrane|defense response to bacterium|defense response to oomycetes|response to abscisic acid|response to bacterium|response to cold|response to ethylene|response to jasmonic acid|response to salt stress|response to wounding
mRNA_109522	144	37	251	6.78378	-2.76209	0.00206388	0.17756	Down	1521	Ntab-K326_AWOJ-SS5480+:14358-17667	gi|1025031428|ref|XP_016495116.1|:evalue=0.0:annot=suberization-associated anionic peroxidase-like [Nicotiana tabacum]	GO:0005576,GO:0020037,GO:0046872,GO:0004601,GO:0042744,GO:0006979	extracellular region|heme binding|metal ion binding|peroxidase activity|hydrogen peroxide catabolic process|response to oxidative stress	path:ko00940	Phenylpropanoid biosynthesis
mRNA_109527	38.5	4	73	18.25	-4.18982	0.0125827	0.584791	Down	2964	Ntab-K326_AWOJ-SS5480+:200778-204266	gi|1025362483|ref|XP_016513083.1|:evalue=0.0:annot=G-type lectin S-receptor-like serine/threonine-protein kinase At1g11330 [Nicotiana tabacum]	GO:0016021,GO:0005886,GO:0005524,GO:0005516,GO:0030246,GO:0004674,GO:0048544	integral component of membrane|plasma membrane|ATP binding|calmodulin binding|carbohydrate binding|protein serine/threonine kinase activity|recognition of pollen
mRNA_109612	15.5	31	0	0	Inf	0.0360612	1	up	569	Ntab-K326_AWOJ-SS549+:667904-673888		GO:0005840,GO:0003735,GO:0006412	ribosome|structural constituent of ribosome|translation	path:ko03010	Ribosome
mRNA_109685	5067	8999	1135	0.126125	2.98707	9.26685e-07	0.000374794	up	2096	Ntab-K326_AWOJ-SS550.:368273-370368	gi|1025181592|ref|XP_016472956.1|:evalue=0.0:annot=agmatine coumaroyltransferase-2-like [Nicotiana tabacum]	GO:0047634	agmatine N4-coumaroyltransferase activity
mRNA_109729	473.5	257	690	2.68482	-1.42483	0.0222185	0.808473	Down	1663	Ntab-K326_AWOJ-SS5509+:472272-484764	gi|698490139|ref|XP_009791578.1|:evalue=0.0:annot=triacylglycerol lipase 1 [Nicotiana sylvestris]	GO:0005615,GO:0004806,GO:0016042	extracellular space|triglyceride lipase activity|lipid catabolic process
mRNA_109732	103.5	32	175	5.46875	-2.45121	0.0141366	0.62277	Down	2528	Ntab-K326_AWOJ-SS5509+:481830-484764	gi|1025363976|ref|XP_016513458.1|:evalue=1e-55:annot=triacylglycerol lipase 1-like [Nicotiana tabacum]	GO:0005615,GO:0004806,GO:0016042	extracellular space|triglyceride lipase activity|lipid catabolic process	path:ko00100,path:ko04142	Steroid biosynthesis|Lysosome
mRNA_109766	339.5	630	49	0.0777778	3.6845	4.89467e-07	0.000219429	up	3211	Ntab-K326_AWOJ-SS551+:158551-164047	gi|1025235367|ref|XP_016485213.1|:evalue=0.0:annot=putative amidase C869.01 [Nicotiana tabacum]	GO:0005829,GO:0004040,GO:0016884	cytosol|amidase activity|carbon-nitrogen ligase activity, with glutamine as amido-N-donor	path:ko00330,path:ko00360,path:ko00380,path:ko00627,path:ko00643	Arginine and proline metabolism|Phenylalanine metabolism|Tryptophan metabolism|Aminobenzoate degradation|Styrene degradation
mRNA_109767	19.5	38	1	0.0263158	5.24793	0.0418573	1	up	2183	Ntab-K326_AWOJ-SS551+:158551-164047	gi|1025235367|ref|XP_016485213.1|:evalue=0.0:annot=putative amidase C869.01 [Nicotiana tabacum]	GO:0005829,GO:0004040,GO:0016884	cytosol|amidase activity|carbon-nitrogen ligase activity, with glutamine as amido-N-donor	path:ko00330,path:ko00360,path:ko00380,path:ko00627,path:ko00643	Arginine and proline metabolism|Phenylalanine metabolism|Tryptophan metabolism|Aminobenzoate degradation|Styrene degradation
mRNA_109850	459.5	105	814	7.75238	-2.95464	8.77878e-06	0.00254202	Down	3752	Ntab-K326_AWOJ-SS5520+:44985-49022	gi|1025277673|ref|XP_016494640.1|:evalue=0.0:annot=probable LRR receptor-like serine/threonine-protein kinase At3g47570 [Nicotiana tabacum]	GO:0016021,GO:0005886,GO:0005524,GO:0004674	integral component of membrane|plasma membrane|ATP binding|protein serine/threonine kinase activity
mRNA_109873	15	0	30	Inf	-Inf	0.03966	1	Down	364	Ntab-K326_AWOJ-SS5525+:126112-126731
mRNA_109901	42.5	75	10	0.133333	2.90689	0.0485238	1	up	6323	Ntab-K326_AWOJ-SS553+:434497-440819		GO:0004190,GO:0003677,GO:0003887,GO:0004519,GO:0046872,GO:0003723,GO:0003964,GO:0015074,GO:0006310	aspartic-type endopeptidase activity|DNA binding|DNA-directed DNA polymerase activity|endonuclease activity|metal ion binding|RNA binding|RNA-directed DNA polymerase activity|DNA integration|DNA recombination
mRNA_109961	86.5	142	31	0.21831	2.19555	0.0382353	1	up	3449	Ntab-K326_AWOJ-SS554+:301958-306048	gi|1025326548|ref|XP_016505177.1|:evalue=0.0:annot=putative late blight resistance protein homolog R1B-14 [Nicotiana tabacum]	GO:0005737,GO:0016020,GO:0043531,GO:0005524,GO:0009626	cytoplasm|membrane|ADP binding|ATP binding|plant-type hypersensitive response
mRNA_109962	231	43	419	9.74419	-3.28454	3.18631e-05	0.00706625	Down	1122	Ntab-K326_AWOJ-SS554+:389650-392243	gi|1025408313|ref|XP_016438875.1|:evalue=0.0:annot=NAC domain-containing protein 90-like [Nicotiana tabacum]	GO:0005634,GO:0003677,GO:0003700,GO:0006351	nucleus|DNA binding|transcription factor activity, sequence-specific DNA binding|transcription, DNA-templated
mRNA_109990	14	28	0	0	Inf	0.0477224	1	up	513	Ntab-K326_AWOJ-SS5542.:305120-305632
mRNA_110005	38.5	71	6	0.084507	3.56478	0.0264319	0.892471	up	1640	Ntab-K326_AWOJ-SS5549+:25132-30036	gi|697113214|ref|XP_009610489.1|:evalue=0.0:annot=UDP-galactose transporter 2-like [Nicotiana tomentosiformis]	GO:0005794,GO:0016021,GO:0015297,GO:0005457,GO:0022857,GO:0005459,GO:0005460,GO:0015783,GO:0009833,GO:0009624,GO:0072334,GO:0015786	Golgi apparatus|integral component of membrane|antiporter activity|GDP-fucose transmembrane transporter activity|transmembrane transporter activity|UDP-galactose transmembrane transporter activity|UDP-glucose transmembrane transporter activity|GDP-fucose transport|plant-type primary cell wall biogenesis|response to nematode|UDP-galactose transmembrane transport|UDP-glucose transport
mRNA_110067	20	40	0	0	Inf	0.0152325	0.64961	up	291	Ntab-K326_AWOJ-SS555.:821207-821497	gi|697169900|ref|XP_009593857.1|:evalue=1e-58:annot=putative late blight resistance protein homolog R1A-10 [Nicotiana tomentosiformis]
mRNA_110089	82.5	0	165	Inf	-Inf	5.94841e-07	0.000255878	Down	274	Ntab-K326_AWOJ-SS55511.:571-844		GO:0004190,GO:0004519,GO:0003676,GO:0003964,GO:0008270,GO:0015074	aspartic-type endopeptidase activity|endonuclease activity|nucleic acid binding|RNA-directed DNA polymerase activity|zinc ion binding|DNA integration	path:ko03008,path:ko03018	Ribosome biogenesis in eukaryotes|RNA degradation
mRNA_110109	67.5	18	117	6.5	-2.70044	0.0240838	0.852711	Down	2154	Ntab-K326_AWOJ-SS5554+:251451-254689	gi|698561612|ref|XP_009772175.1|:evalue=0.0:annot=internal alternative NAD(P)H-ubiquinone oxidoreductase A2, mitochondrial-like [Nicotiana sylvestris]	GO:0031304,GO:0005759,GO:0005739,GO:0005777,GO:0050660,GO:0008137,GO:0003959,GO:0022900,GO:0055114	intrinsic component of mitochondrial inner membrane|mitochondrial matrix|mitochondrion|peroxisome|flavin adenine dinucleotide binding|NADH dehydrogenase (ubiquinone) activity|NADPH dehydrogenase activity|electron transport chain|oxidation-reduction process
mRNA_110133	16.5	33	0	0	Inf	0.029785	0.940806	up	9185	Ntab-K326_AWOJ-SS5558+:45576-54846		GO:0005737,GO:0005634,GO:0000943,GO:0004190,GO:0005524,GO:0003677,GO:0003887,GO:0008233,GO:0004540,GO:0003723,GO:0003964,GO:0004523,GO:0008270,GO:0071897,GO:0015074,GO:0006310,GO:0090501,GO:0006278,GO:0032197,GO:0019076	cytoplasm|nucleus|retrotransposon nucleocapsid|aspartic-type endopeptidase activity|ATP binding|DNA binding|DNA-directed DNA polymerase activity|peptidase activity|ribonuclease activity|RNA binding|RNA-directed DNA polymerase activity|RNA-DNA hybrid ribonuclease activity|zinc ion binding|DNA biosynthetic process|DNA integration|DNA recombination|RNA phosphodiester bond hydrolysis|RNA-dependent DN…
mRNA_110204	32.5	63	2	0.031746	4.97728	0.010469	0.517805	up	4489	Ntab-K326_AWOJ-SS5568+:153148-188769	gi|697097672|ref|XP_009622788.1|:evalue=0.0:annot=serine/threonine-protein kinase ATM isoform X3 [Nicotiana tomentosiformis]	GO:0005634,GO:0005524,GO:0003677,GO:0004674,GO:0006974,GO:0051321	nucleus|ATP binding|DNA binding|protein serine/threonine kinase activity|cellular response to DNA damage stimulus|meiotic cell cycle	path:ko04064,path:ko04068,path:ko04110,path:ko04210,path:ko04115	NF-kappa B signaling pathway|FoxO signaling pathway|Cell cycle|Apoptosis|p53 signaling pathway
mRNA_11024	114.5	193	36	0.186528	2.42253	0.0116066	0.55297	up	1521	Ntab-K326_AWOJ-SS11402+:142723-146595	gi|1025308778|ref|XP_016501295.1|:evalue=0.0:annot=serine/threonine-protein kinase SAPK2-like isoform X1 [Nicotiana tabacum]	GO:0005524,GO:0004674,GO:0009738	ATP binding|protein serine/threonine kinase activity|abscisic acid-activated signaling pathway
mRNA_110298	74.5	127	22	0.173228	2.52925	0.0266657	0.897111	up	2032	Ntab-K326_AWOJ-SS558+:619790-621821	gi|1025371540|ref|XP_016514824.1|:evalue=1e-18:annot=AP-2 complex subunit alpha-1-like, partial [Nicotiana tabacum]	GO:0030131,GO:0005905,GO:0016020,GO:0005886,GO:0008289,GO:0008565,GO:0006897,GO:0006886	clathrin adaptor complex|coated pit|membrane|plasma membrane|lipid binding|protein transporter activity|endocytosis|intracellular protein transport	path:ko04144,path:ko04961,path:ko04721	Endocytosis|Endocrine and other factor-regulated calcium reabsorption|Synaptic vesicle cycle
mRNA_11033	1470.5	863	2078	2.40788	-1.26776	0.021762	0.807723	Down	2103	Ntab-K326_AWOJ-SS11402+:652700-654802	gi|698551381|ref|XP_009769290.1|:evalue=2e-108:annot=uncharacterized protein LOC104220170 [Nicotiana sylvestris]
mRNA_11034	643	368	918	2.49457	-1.31879	0.0262987	0.890399	Down	725	Ntab-K326_AWOJ-SS11402+:652706-654376	gi|698551381|ref|XP_009769290.1|:evalue=3e-50:annot=uncharacterized protein LOC104220170 [Nicotiana sylvestris]
mRNA_1104	48.5	12	85	7.08333	-2.82443	0.0411129	1	Down	2783	Ntab-K326_AWOJ-SS101663+:14-3424	gi|1025271122|ref|XP_016493666.1|:evalue=2e-97:annot=RNA-binding protein BRN1-like, partial [Nicotiana tabacum]	GO:0005737,GO:0030529,GO:0003729,GO:0000166,GO:0009908,GO:0006402,GO:0009626,GO:0080151,GO:2000028	cytoplasm|ribonucleoprotein complex|mRNA binding|nucleotide binding|flower development|mRNA catabolic process|plant-type hypersensitive response|positive regulation of salicylic acid mediated signaling pathway|regulation of photoperiodism, flowering
mRNA_110406	35.5	71	0	0	Inf	0.000908446	0.0958624	up	2242	Ntab-K326_AWOJ-SS5589+:283271-291251	gi|698520283|ref|XP_009805012.1|:evalue=0.0:annot=probable protein phosphatase 2C 55 [Nicotiana sylvestris]	GO:0046872,GO:0004721	metal ion binding|phosphoprotein phosphatase activity
mRNA_110561	121	24	218	9.08333	-3.18322	0.0011261	0.113707	Down	2643	Ntab-K326_AWOJ-SS561+:259867-265753	gi|698485767|ref|XP_009789647.1|:evalue=0.0:annot=probable L-type lectin-domain containing receptor kinase S.5 [Nicotiana sylvestris]	GO:0016021,GO:0005886,GO:0009506,GO:0005524,GO:0030246,GO:0001653,GO:0004675,GO:0031625,GO:0009755,GO:0046777,GO:0007178	integral component of membrane|plasma membrane|plasmodesma|ATP binding|carbohydrate binding|peptide receptor activity|transmembrane receptor protein serine/threonine kinase activity|ubiquitin protein ligase binding|hormone-mediated signaling pathway|protein autophosphorylation|transmembrane receptor protein serine/threonine kinase signaling pathway
mRNA_110563	194	81	307	3.79012	-1.92224	0.0138889	0.614863	Down	5932	Ntab-K326_AWOJ-SS561+:259867-265798	gi|698485767|ref|XP_009789647.1|:evalue=0.0:annot=probable L-type lectin-domain containing receptor kinase S.5 [Nicotiana sylvestris]	GO:0016021,GO:0005886,GO:0009506,GO:0005524,GO:0030246,GO:0001653,GO:0004675,GO:0031625,GO:0009755,GO:0046777,GO:0007178	integral component of membrane|plasma membrane|plasmodesma|ATP binding|carbohydrate binding|peptide receptor activity|transmembrane receptor protein serine/threonine kinase activity|ubiquitin protein ligase binding|hormone-mediated signaling pathway|protein autophosphorylation|transmembrane receptor protein serine/threonine kinase signaling pathway
mRNA_110574	69.5	5	134	26.8	-4.74416	0.000446862	0.0578631	Down	325	Ntab-K326_AWOJ-SS56127+:17526-19882	gi|697185290|ref|XP_009601670.1|:evalue=2e-40:annot=uncharacterized protein DDB_G0275933 [Nicotiana tomentosiformis]	GO:0005739	mitochondrion
mRNA_11060	31	4	58	14.5	-3.85798	0.0339568	1	Down	632	Ntab-K326_AWOJ-SS11406+:135017-136346	gi|697099009|ref|XP_009629636.1|:evalue=1e-17:annot=splicing factor U2af large subunit B [Nicotiana tomentosiformis]	GO:0005634,GO:0000166,GO:0003723,GO:0006397,GO:0008380	nucleus|nucleotide binding|RNA binding|mRNA processing|RNA splicing
mRNA_110606	1411.5	1924	899	0.467256	1.09772	0.0464905	1	up	1438	Ntab-K326_AWOJ-SS562+:40909-43438	gi|1025295216|ref|XP_016498521.1|:evalue=0.0:annot=xyloglucan endotransglucosylase/hydrolase protein 31-like [Nicotiana tabacum]	GO:0048046,GO:0005618,GO:0005886,GO:0033946,GO:0016762,GO:0042546,GO:0016998,GO:0071555,GO:0010411	apoplast|cell wall|plasma membrane|xyloglucan-specific endo-beta-1,4-glucanase activity|xyloglucan:xyloglucosyl transferase activity|cell wall biogenesis|cell wall macromolecule catabolic process|cell wall organization|xyloglucan metabolic process
mRNA_110608	1127.5	287	1968	6.85714	-2.77761	2.59418e-06	0.000932627	Down	2270	Ntab-K326_AWOJ-SS562+:126737-130253	gi|1027857998|ref|NP_001313085.1|:evalue=0.0:annot=serine carboxypeptidase-like precursor [Nicotiana tabacum]	GO:0005576,GO:0004185	extracellular region|serine-type carboxypeptidase activity
mRNA_110609	19.5	0	39	Inf	-Inf	0.0167561	0.68514	Down	2987	Ntab-K326_AWOJ-SS562+:126737-130253	gi|1027857998|ref|NP_001313085.1|:evalue=2e-147:annot=serine carboxypeptidase-like precursor [Nicotiana tabacum]	GO:0004185	serine-type carboxypeptidase activity
mRNA_11075	212	353	71	0.201133	2.31378	0.00273078	0.214954	up	8475	Ntab-K326_AWOJ-SS1141+:168203-177025
mRNA_110781	74	145	3	0.0206897	5.59495	7.31334e-05	0.0138838	up	1829	Ntab-K326_AWOJ-SS5648.:626461-628289	gi|1025415647|ref|XP_016440794.1|:evalue=0.0:annot=UDP-glycosyltransferase 73C2-like [Nicotiana tabacum]	GO:0043231,GO:0080043,GO:0080044,GO:0009813,GO:0052696	intracellular membrane-bounded organelle|quercetin 3-O-glucosyltransferase activity|quercetin 7-O-glucosyltransferase activity|flavonoid biosynthetic process|flavonoid glucuronidation
mRNA_110807	56	11	101	9.18182	-3.19878	0.0160112	0.669769	Down	1820	Ntab-K326_AWOJ-SS565+:444418-449508	gi|697121571|ref|XP_009614762.1|:evalue=0.0:annot=armadillo repeat-containing protein 8 isoform X2 [Nicotiana tomentosiformis]
mRNA_110847	165.5	331	0	0	Inf	1.67528e-11	2.30873e-08	up	867	Ntab-K326_AWOJ-SS565.:467885-468751
mRNA_11089	21.5	1	42	42	-5.39232	0.0300948	0.944179	Down	6540	Ntab-K326_AWOJ-SS1141+:374238-381470	gi|698528891|ref|XP_009761278.1|:evalue=4e-39:annot=uncharacterized protein LOC104213469 isoform X2 [Nicotiana sylvestris]
mRNA_110956	388	556	220	0.395683	1.33758	0.0378936	1	up	2175	Ntab-K326_AWOJ-SS5660+:1321-4033	gi|697188689|ref|XP_009603384.1|:evalue=0.0:annot=transcription factor DIVARICATA-like [Nicotiana tomentosiformis]	GO:0005634,GO:0003677,GO:0048262,GO:0009908,GO:0006355,GO:0006351	nucleus|DNA binding|determination of dorsal/ventral asymmetry|flower development|regulation of transcription, DNA-templated|transcription, DNA-templated
mRNA_110988	236	73	399	5.46575	-2.45042	0.00113244	0.114038	Down	914	Ntab-K326_AWOJ-SS5669.:90131-91044	gi|697174968|ref|XP_009596420.1|:evalue=1e-60:annot=uncharacterized protein LOC104092512 [Nicotiana tomentosiformis]
mRNA_110990	622.5	39	1206	30.9231	-4.95061	2.51005e-12	4.44746e-09	Down	734	Ntab-K326_AWOJ-SS5669.:209463-210196	gi|697121201|ref|XP_009614572.1|:evalue=2e-46:annot=uncharacterized protein LOC104107460 [Nicotiana tomentosiformis]
mRNA_111169	65	111	19	0.171171	2.54649	0.0347282	1	up	1416	Ntab-K326_AWOJ-SS569.:610216-611631	gi|697122479|ref|XP_009615231.1|:evalue=0.0:annot=transmembrane protein 45A-like [Nicotiana tomentosiformis]
mRNA_111224	290.5	97	484	4.98969	-2.31895	0.00106556	0.108775	Down	2624	Ntab-K326_AWOJ-SS5694.:319616-322239
mRNA_111240	19	38	0	0	Inf	0.0184458	0.730549	up	2715	Ntab-K326_AWOJ-SS5695+:36405-39316	gi|697182945|ref|XP_009600488.1|:evalue=1e-57:annot=phosphatidylinositol-glycan biosynthesis class X protein-like [Nicotiana tomentosiformis]	path:ko00563	Glycosylphosphatidylinositol(GPI)-anchor biosynthesis	path:ko00563	Glycosylphosphatidylinositol(GPI)-anchor biosynthesis
mRNA_111291	2488.5	1439	3538	2.45865	-1.29787	0.0183199	0.730549	Down	1704	Ntab-K326_AWOJ-SS5699+:188257-189960	gi|698528786|ref|XP_009761227.1|:evalue=2e-40:annot=uncharacterized protein LOC104213427 [Nicotiana sylvestris]
mRNA_111322	64	12	116	9.66667	-3.27302	0.00952623	0.489409	Down	1318	Ntab-K326_AWOJ-SS57035.:4-1321	gi|1025074821|ref|XP_016452999.1|:evalue=2e-06:annot=ATP-dependent DNA helicase PIF1-like [Nicotiana tabacum]
mRNA_111331	25.5	48	3	0.0625	4	0.0481316	1	up	922	Ntab-K326_AWOJ-SS5709+:73894-76472	gi|1025230824|ref|XP_016484084.1|:evalue=4e-62:annot=60S ribosomal protein L6, mitochondrial-like isoform X1 [Nicotiana tabacum]	GO:0005739,GO:0005840,GO:0019843,GO:0003735,GO:0006412	mitochondrion|ribosome|rRNA binding|structural constituent of ribosome|translation	path:ko03010	Ribosome
mRNA_111335	16	0	32	Inf	-Inf	0.0327687	0.982498	Down	2226	Ntab-K326_AWOJ-SS5709+:169766-173195
mRNA_111336	59.5	15	104	6.93333	-2.79355	0.0273164	0.902678	Down	1964	Ntab-K326_AWOJ-SS5709+:169766-173195
mRNA_111374	626.5	1047	206	0.196753	2.34555	0.000141808	0.0230416	up	1412	Ntab-K326_AWOJ-SS571+:827569-829580	gi|1025164279|ref|XP_016469749.1|:evalue=1e-159:annot=glucomannan 4-beta-mannosyltransferase 9-like [Nicotiana tabacum]	GO:0000139,GO:0016021,GO:0047259,GO:0051753,GO:0071555,GO:0009294,GO:0097502,GO:0009617	Golgi membrane|integral component of membrane|glucomannan 4-beta-mannosyltransferase activity|mannan synthase activity|cell wall organization|DNA mediated transformation|mannosylation|response to bacterium
mRNA_111436	103.5	11	196	17.8182	-4.15528	0.000164058	0.0260317	Down	1053	Ntab-K326_AWOJ-SS5714.:161094-162146	gi|698583539|ref|XP_009778117.1|:evalue=6e-92:annot=uncharacterized protein LOC104227552 [Nicotiana sylvestris]
mRNA_111442	17.5	0	35	Inf	-Inf	0.0246284	0.856846	Down	2349	Ntab-K326_AWOJ-SS5717+:120459-124968
mRNA_111519	385	596	174	0.291946	1.77623	0.00658102	0.384719	up	863	Ntab-K326_AWOJ-SS572.:141907-142769	gi|698526760|ref|XP_009760219.1|:evalue=4e-93:annot=RING-H2 finger protein ATL29-like [Nicotiana sylvestris]	GO:0016021,GO:0008270,GO:0016567	integral component of membrane|zinc ion binding|protein ubiquitination
mRNA_111622	3620.5	5217	2024	0.387962	1.36601	0.0146271	0.636877	up	1980	Ntab-K326_AWOJ-SS5744+:2422-6439	gi|698469985|ref|XP_009783700.1|:evalue=0.0:annot=fasciclin-like arabinogalactan protein 17 [Nicotiana sylvestris]	GO:0005576,GO:0005773	extracellular region|vacuole
mRNA_111702	32.5	1	64	64	-6	0.00499417	0.327162	Down	10922	Ntab-K326_AWOJ-SS5759.:290054-300975	gi|698577127|ref|XP_009776387.1|:evalue=8e-22:annot=uncharacterized protein LOC104226171 [Nicotiana sylvestris]
mRNA_111732	30.5	60	1	0.0166667	5.90689	0.0069371	0.397266	up	955	Ntab-K326_AWOJ-SS5760+:232770-236634	gi|1025234520|ref|XP_016485004.1|:evalue=9e-39:annot=uncharacterized protein LOC107805466 isoform X2 [Nicotiana tabacum]
mRNA_111741	33	64	2	0.03125	5	0.00970657	0.491725	up	814	Ntab-K326_AWOJ-SS5760.:22449-23262		GO:0005524,GO:0046872,GO:0004550,GO:0006241,GO:0006183,GO:0006228	ATP binding|metal ion binding|nucleoside diphosphate kinase activity|CTP biosynthetic process|GTP biosynthetic process|UTP biosynthetic process	path:ko00230,path:ko00240	Purine metabolism|Pyrimidine metabolism
mRNA_111752	24.5	2	47	23.5	-4.55459	0.0349006	1	Down	2391	Ntab-K326_AWOJ-SS5764+:125109-127499	gi|698484167|ref|XP_009788902.1|:evalue=0.0:annot=F-box only protein 8-like [Nicotiana sylvestris]	GO:0005634	nucleus
mRNA_111755	30	0	60	Inf	-Inf	0.00245298	0.200599	Down	1140	Ntab-K326_AWOJ-SS5764+:236366-240021	gi|698560620|ref|XP_009771905.1|:evalue=0.0:annot=F-box protein SKP2A [Nicotiana sylvestris]	GO:0005634,GO:0019005,GO:0004842,GO:0009734,GO:0071365,GO:0010311,GO:0051781,GO:0016567,GO:0031146	nucleus|SCF ubiquitin ligase complex|ubiquitin-protein transferase activity|auxin-activated signaling pathway|cellular response to auxin stimulus|lateral root formation|positive regulation of cell division|protein ubiquitination|SCF-dependent proteasomal ubiquitin-dependent protein catabolic process	path:ko04120,path:ko04068,path:ko04110	Ubiquitin mediated proteolysis|FoxO signaling pathway|Cell cycle
mRNA_111775	102.5	21	184	8.7619	-3.13124	0.00256488	0.20815	Down	793	Ntab-K326_AWOJ-SS5769+:649642-651113	gi|697099772|ref|XP_009587881.1|:evalue=2e-51:annot=receptor-like protein kinase HSL1 [Nicotiana tomentosiformis]	GO:0016021,GO:0005886,GO:0009506,GO:0005524,GO:0001653,GO:0004672,GO:0004675,GO:0004714,GO:0031625,GO:0010227,GO:0009755,GO:0010102,GO:0045490,GO:0046777,GO:0010468,GO:0007178	integral component of membrane|plasma membrane|plasmodesma|ATP binding|peptide receptor activity|protein kinase activity|transmembrane receptor protein serine/threonine kinase activity|transmembrane receptor protein tyrosine kinase activity|ubiquitin protein ligase binding|floral organ abscission|hormone-mediated signaling pathway|lateral root morphogenesis|pectin catabolic process|protein autoph…
mRNA_111811	16	0	32	Inf	-Inf	0.0327687	0.982498	Down	657	Ntab-K326_AWOJ-SS5771-:50383-51039
mRNA_11193	652.5	1041	264	0.253602	1.97936	0.00105983	0.108487	up	2176	Ntab-K326_AWOJ-SS11412+:474184-476359	gi|697144348|ref|XP_009626290.1|:evalue=0.0:annot=6-phosphogluconate dehydrogenase, decarboxylating 2, chloroplastic [Nicotiana tomentosiformis]	GO:0009507,GO:0009570,GO:0005829,GO:0005739,GO:0009506,GO:0050661,GO:0004616,GO:0019521,GO:0006098,GO:0046686,GO:0009750,GO:0009749,GO:0009744	chloroplast|chloroplast stroma|cytosol|mitochondrion|plasmodesma|NADP binding|phosphogluconate dehydrogenase (decarboxylating) activity|D-gluconate metabolic process|pentose-phosphate shunt|response to cadmium ion|response to fructose|response to glucose|response to sucrose
mRNA_11195	299	469	129	0.275053	1.86222	0.00706918	0.403122	up	1788	Ntab-K326_AWOJ-SS11412+:474201-477930	gi|697144348|ref|XP_009626290.1|:evalue=0.0:annot=6-phosphogluconate dehydrogenase, decarboxylating 2, chloroplastic [Nicotiana tomentosiformis]	GO:0009507,GO:0009570,GO:0005829,GO:0005739,GO:0009506,GO:0050661,GO:0004616,GO:0019521,GO:0006098,GO:0046686,GO:0009750,GO:0009749,GO:0009744	chloroplast|chloroplast stroma|cytosol|mitochondrion|plasmodesma|NADP binding|phosphogluconate dehydrogenase (decarboxylating) activity|D-gluconate metabolic process|pentose-phosphate shunt|response to cadmium ion|response to fructose|response to glucose|response to sucrose
mRNA_11196	122	47	197	4.19149	-2.06746	0.0251179	0.866987	Down	1576	Ntab-K326_AWOJ-SS11412+:650058-653936	gi|1025072861|ref|XP_016452489.1|:evalue=0.0:annot=uncharacterized protein LOC107777044 isoform X1 [Nicotiana tabacum]
mRNA_112092	173.5	269	78	0.289963	1.78606	0.0267609	0.897329	up	1009	Ntab-K326_AWOJ-SS5822+:308697-312849	gi|697167308|ref|XP_009592505.1|:evalue=6e-115:annot=ubiquitin-conjugating enzyme E2-23 kDa-like [Nicotiana tomentosiformis]	GO:0005524,GO:0016740,GO:0016567	ATP binding|transferase activity|protein ubiquitination	path:ko04120	Ubiquitin mediated proteolysis
mRNA_112153	1583.5	2188	979	0.447441	1.16023	0.0348208	1	up	1668	Ntab-K326_AWOJ-SS583+:8513-12584	gi|1025227929|ref|XP_016483347.1|:evalue=9e-179:annot=alpha carbonic anhydrase 1, chloroplastic [Nicotiana tabacum]	GO:0009570,GO:0005783,GO:0004089,GO:0008270,GO:0006730	chloroplast stroma|endoplasmic reticulum|carbonate dehydratase activity|zinc ion binding|one-carbon metabolic process	path:ko00910	Nitrogen metabolism
mRNA_112180	25	2	48	24	-4.58496	0.0323988	0.982498	Down	3069	Ntab-K326_AWOJ-SS583-:780222-784407
mRNA_112209	106.5	208	5	0.0240385	5.37851	6.59135e-06	0.00201858	up	721	Ntab-K326_AWOJ-SS5834+:347757-348477	gi|1025023710|ref|XP_016442153.1|:evalue=4e-07:annot=protein HASTY 1-like isoform X3 [Nicotiana tabacum]
mRNA_112248	92	16	168	10.5	-3.39232	0.00203877	0.176729	Down	1661	Ntab-K326_AWOJ-SS5834.:524571-526231
mRNA_112280	29.5	59	0	0	Inf	0.00268717	0.212513	up	2306	Ntab-K326_AWOJ-SS5836+:8554-11596
mRNA_112324	111	40	182	4.55	-2.18587	0.0229652	0.82482	Down	4958	Ntab-K326_AWOJ-SS5841+:248339-255028		GO:0005829,GO:0046872,GO:0004722	cytosol|metal ion binding|protein serine/threonine phosphatase activity
mRNA_112375	84	158	10	0.0632911	3.98185	0.000770834	0.0865217	up	728	Ntab-K326_AWOJ-SS585+:121038-122529	gi|698505366|ref|XP_009798141.1|:evalue=3e-52:annot=fruit-specific protein-like [Nicotiana sylvestris]
mRNA_112501	16.5	0	33	Inf	-Inf	0.029785	0.940806	Down	2037	Ntab-K326_AWOJ-SS5872+:1616397-1624812	gi|1025215929|ref|XP_016480825.1|:evalue=0.0:annot=enhancer of polycomb-like protein 1 [Nicotiana tabacum]
mRNA_112562	22.5	1	44	44	-5.45943	0.025626	0.877659	Down	1687	Ntab-K326_AWOJ-SS5874+:21490-25722	gi|698503345|ref|XP_009797274.1|:evalue=0.0:annot=UPF0496 protein At4g34320-like [Nicotiana sylvestris]	GO:0016021	integral component of membrane
mRNA_112602	89.5	151	28	0.18543	2.43105	0.0213548	0.796183	up	2814	Ntab-K326_AWOJ-SS5878+:1242317-1246827	gi|1025187596|ref|XP_016474379.1|:evalue=0.0:annot=putative pentatricopeptide repeat-containing protein At1g12700, mitochondrial isoform X1 [Nicotiana tabacum]	GO:0005739	mitochondrion
mRNA_112650	18	0	36	Inf	-Inf	0.0223711	0.808473	Down	988	Ntab-K326_AWOJ-SS5879.:885695-886682
mRNA_112653	31.5	5	58	11.6	-3.53605	0.0451189	1	Down	3619	Ntab-K326_AWOJ-SS5880+:130881-134775	gi|697162150|ref|XP_009589875.1|:evalue=0.0:annot=phytosulfokine receptor 2 [Nicotiana tomentosiformis]	GO:0009507,GO:0016021,GO:0005886,GO:0009506,GO:0005524,GO:0001653,GO:0004675,GO:0031625,GO:0009755,GO:0046777,GO:0007178	chloroplast|integral component of membrane|plasma membrane|plasmodesma|ATP binding|peptide receptor activity|transmembrane receptor protein serine/threonine kinase activity|ubiquitin protein ligase binding|hormone-mediated signaling pathway|protein autophosphorylation|transmembrane receptor protein serine/threonine kinase signaling pathway
mRNA_112743	178.5	74	283	3.82432	-1.9352	0.0159601	0.669029	Down	797	Ntab-K326_AWOJ-SS5888+:672541-673337
mRNA_112751	28.5	3	54	18	-4.16993	0.0317093	0.981965	Down	1969	Ntab-K326_AWOJ-SS5888+:790819-796400		GO:0009507,GO:0005739,GO:0016301,GO:0015996	chloroplast|mitochondrion|kinase activity|chlorophyll catabolic process
mRNA_112863	38	8	68	8.5	-3.08746	0.0489379	1	Down	626	Ntab-K326_AWOJ-SS5898+:610089-611051	gi|698438802|ref|XP_009757506.1|:evalue=6e-57:annot=uncharacterized protein LOC104210326 [Nicotiana sylvestris]
mRNA_112893	274	143	405	2.83217	-1.50191	0.0314531	0.977727	Down	11115	Ntab-K326_AWOJ-SS591+:478329-489443		GO:0004190,GO:0004519,GO:0003676,GO:0003964,GO:0015074	aspartic-type endopeptidase activity|endonuclease activity|nucleic acid binding|RNA-directed DNA polymerase activity|DNA integration
mRNA_112924	741	1301	181	0.139124	2.84556	3.93819e-06	0.0012854	up	3185	Ntab-K326_AWOJ-SS5914+:264755-269105	gi|697156277|ref|XP_009586888.1|:evalue=1e-83:annot=copper chaperone for superoxide dismutase, chloroplastic/cytosolic isoform X2 [Nicotiana tomentosiformis]	GO:0009507,GO:0009570,GO:0005737,GO:0005829,GO:0004784,GO:0016532,GO:0008270,GO:0006878,GO:0030001,GO:0043085,GO:0019430	chloroplast|chloroplast stroma|cytoplasm|cytosol|superoxide dismutase activity|superoxide dismutase copper chaperone activity|zinc ion binding|cellular copper ion homeostasis|metal ion transport|positive regulation of catalytic activity|removal of superoxide radicals
mRNA_112927	225.5	9	442	49.1111	-5.61798	1.33601e-09	1.15608e-06	Down	2244	Ntab-K326_AWOJ-SS5914+:266045-269105	gi|697156277|ref|XP_009586888.1|:evalue=2e-85:annot=copper chaperone for superoxide dismutase, chloroplastic/cytosolic isoform X2 [Nicotiana tomentosiformis]	GO:0009507,GO:0009570,GO:0005737,GO:0005829,GO:0004784,GO:0016532,GO:0008270,GO:0006878,GO:0030001,GO:0043085,GO:0019430	chloroplast|chloroplast stroma|cytoplasm|cytosol|superoxide dismutase activity|superoxide dismutase copper chaperone activity|zinc ion binding|cellular copper ion homeostasis|metal ion transport|positive regulation of catalytic activity|removal of superoxide radicals
mRNA_112968	28.5	57	0	0	Inf	0.00322557	0.24004	up	247	Ntab-K326_AWOJ-SS59181.:3-249
mRNA_113181	8906.5	14906	2907	0.195022	2.35829	0.000222138	0.0337369	up	841	Ntab-K326_AWOJ-SS595+:672828-674216	gi|48526017|gb|AAT45202.1|:evalue=2e-61:annot=lipid transfer protein 1 precursor [Nicotiana tabacum]	GO:0008289,GO:0006869	lipid binding|lipid transport
mRNA_113182	238.5	435	42	0.0965517	3.37255	1.78845e-05	0.00446621	up	702	Ntab-K326_AWOJ-SS595+:780988-782056	gi|698527667|ref|XP_009760676.1|:evalue=1e-66:annot=non-specific lipid-transfer protein 1-like [Nicotiana sylvestris]	GO:0008289,GO:0006869	lipid binding|lipid transport
mRNA_113261	14	0	28	Inf	-Inf	0.0477224	1	Down	6104	Ntab-K326_AWOJ-SS596+:327015-363446	gi|698564062|ref|XP_009772880.1|:evalue=0.0:annot=putative golgin subfamily A member 6-like protein 6 isoform X2 [Nicotiana sylvestris]	GO:0016021,GO:0005886,GO:0005524,GO:0004672	integral component of membrane|plasma membrane|ATP binding|protein kinase activity
mRNA_113278	38	4	72	18	-4.16993	0.0134418	0.609576	Down	3837	Ntab-K326_AWOJ-SS5963+:19639-25896	gi|698519922|ref|XP_009804827.1|:evalue=5e-144:annot=uncharacterized protein LOC104249984 [Nicotiana sylvestris]	GO:0046872,GO:0003676,GO:0004523	metal ion binding|nucleic acid binding|RNA-DNA hybrid ribonuclease activity
mRNA_113322	167	71	263	3.70423	-1.88917	0.0211864	0.792116	Down	1750	Ntab-K326_AWOJ-SS5972+:171015-172764	gi|698519998|ref|XP_009804863.1|:evalue=1e-11:annot=uncharacterized protein LOC104250028 [Nicotiana sylvestris]
mRNA_113323	41.5	80	3	0.0375	4.73697	0.00511674	0.329392	up	1428	Ntab-K326_AWOJ-SS5972+:171066-172705	gi|698519998|ref|XP_009804863.1|:evalue=2e-08:annot=uncharacterized protein LOC104250028 [Nicotiana sylvestris]
mRNA_113341	68	10	126	12.6	-3.65535	0.00376688	0.269683	Down	6363	Ntab-K326_AWOJ-SS5974+:116890-131950		GO:0005737,GO:0005524,GO:0004003,GO:0003677,GO:0000287,GO:0051276,GO:0032508,GO:0006310,GO:0006281,GO:0000723	cytoplasm|ATP binding|ATP-dependent DNA helicase activity|DNA binding|magnesium ion binding|chromosome organization|DNA duplex unwinding|DNA recombination|DNA repair|telomere maintenance
mRNA_113367	53.5	97	10	0.103093	3.27798	0.0159755	0.669029	up	3636	Ntab-K326_AWOJ-SS598+:301586-306479
mRNA_113420	15.5	0	31	Inf	-Inf	0.0360612	1	Down	2274	Ntab-K326_AWOJ-SS5988+:2851-10362	gi|698520893|ref|XP_009757258.1|:evalue=0.0:annot=uncharacterized protein LOC104210141 [Nicotiana sylvestris]	GO:0005737,GO:0005524,GO:0008763,GO:0007049,GO:0051301,GO:0071555,GO:0009252,GO:0008360	cytoplasm|ATP binding|UDP-N-acetylmuramate-L-alanine ligase activity|cell cycle|cell division|cell wall organization|peptidoglycan biosynthetic process|regulation of cell shape
mRNA_113476	93.5	30	157	5.23333	-2.38773	0.0212044	0.792116	Down	1467	Ntab-K326_AWOJ-SS5999+:54389-59560	gi|697156119|ref|XP_009586807.1|:evalue=0.0:annot=bifunctional nuclease 2-like [Nicotiana tomentosiformis]	GO:0005634,GO:0004518	nucleus|nuclease activity
mRNA_113491	930	1290	570	0.44186	1.17834	0.0379886	1	up	3185	Ntab-K326_AWOJ-SS6+:157814-163173	gi|698536737|ref|XP_009764606.1|:evalue=0.0:annot=uncharacterized protein LOC104216279 isoform X2 [Nicotiana sylvestris]
mRNA_113500	197	353	41	0.116147	3.10597	0.000154285	0.0246916	up	2362	Ntab-K326_AWOJ-SS6+:384592-386953	gi|698503766|ref|XP_009797448.1|:evalue=0.0:annot=cytochrome P450 86A7-like [Nicotiana sylvestris]	GO:0016021,GO:0018685,GO:0070330,GO:0020037,GO:0005506,GO:0006952,GO:0006631	integral component of membrane|alkane 1-monooxygenase activity|aromatase activity|heme binding|iron ion binding|defense response|fatty acid metabolic process	path:ko00073	Cutin, suberine and wax biosynthesis
mRNA_113502	35	69	1	0.0144928	6.10852	0.00331783	0.244704	up	3500	Ntab-K326_AWOJ-SS6+:448488-456975	gi|698477723|ref|XP_009786062.1|:evalue=0.0:annot=puromycin-sensitive aminopeptidase isoform X2 [Nicotiana sylvestris]	GO:0004177,GO:0008237,GO:0008270	aminopeptidase activity|metallopeptidase activity|zinc ion binding	path:ko00480	Glutathione metabolism
mRNA_113503	48.5	9	88	9.77778	-3.28951	0.020576	0.777948	Down	3395	Ntab-K326_AWOJ-SS6+:448488-456975	gi|698477723|ref|XP_009786062.1|:evalue=0.0:annot=puromycin-sensitive aminopeptidase isoform X2 [Nicotiana sylvestris]	GO:0004177,GO:0008237,GO:0008270	aminopeptidase activity|metallopeptidase activity|zinc ion binding	path:ko00480	Glutathione metabolism
mRNA_113504	22.5	45	0	0	Inf	0.00962141	0.489409	up	3510	Ntab-K326_AWOJ-SS6+:448564-456975	gi|698477723|ref|XP_009786062.1|:evalue=0.0:annot=puromycin-sensitive aminopeptidase isoform X2 [Nicotiana sylvestris]	GO:0004177,GO:0008237,GO:0008270	aminopeptidase activity|metallopeptidase activity|zinc ion binding	path:ko00480	Glutathione metabolism
mRNA_113566	530.5	275	786	2.85818	-1.5151	0.013505	0.611696	Down	1651	Ntab-K326_AWOJ-SS6.:406983-408633	gi|1025218036|ref|XP_016481379.1|:evalue=0.0:annot=BTB/POZ domain-containing protein At5g41330-like [Nicotiana tabacum]	GO:0051260,GO:0016567	protein homooligomerization|protein ubiquitination
mRNA_113583	1665	1008	2322	2.30357	-1.20387	0.0284708	0.924062	Down	2064	Ntab-K326_AWOJ-SS600+:471650-474032	gi|697188363|ref|XP_009603221.1|:evalue=0.0:annot=probable WRKY transcription factor 26 [Nicotiana tomentosiformis]	GO:0005634,GO:0043565,GO:0003700,GO:0044212,GO:0010120,GO:0070370,GO:0034605,GO:0042742,GO:0050832,GO:0010508,GO:0010200,GO:0009409,GO:0009408,GO:0006970,GO:0009651,GO:0009414,GO:0006351	nucleus|sequence-specific DNA binding|transcription factor activity, sequence-specific DNA binding|transcription regulatory region DNA binding|camalexin biosynthetic process|cellular heat acclimation|cellular response to heat|defense response to bacterium|defense response to fungus|positive regulation of autophagy|response to chitin|response to cold|response to heat|response to osmotic stress|res…	path:ko04626	Plant-pathogen interaction
mRNA_11362	482.5	721	244	0.338419	1.56312	0.0121897	0.575594	up	464	Ntab-K326_AWOJ-SS114242+:40036-40637	gi|698534227|ref|XP_009763798.1|:evalue=2e-35:annot=uncharacterized protein LOC104215652 isoform X2 [Nicotiana sylvestris]
mRNA_113687	58.5	99	18	0.181818	2.45943	0.0497628	1	up	6868	Ntab-K326_AWOJ-SS601+:918685-935042	gi|698528174|ref|XP_009760915.1|:evalue=0.0:annot=uncharacterized protein LOC104213171 isoform X3 [Nicotiana sylvestris]
mRNA_113920	103.5	174	33	0.189655	2.39855	0.0160906	0.672334	up	2651	Ntab-K326_AWOJ-SS6047+:115720-120414	gi|697191528|ref|XP_009604830.1|:evalue=0.0:annot=calcium-binding mitochondrial carrier protein SCaMC-2-B-like [Nicotiana tomentosiformis]	GO:0016021,GO:0005743,GO:0005739,GO:0005347,GO:0005509,GO:0015867,GO:0071277,GO:0034599,GO:0006839,GO:0010941	integral component of membrane|mitochondrial inner membrane|mitochondrion|ATP transmembrane transporter activity|calcium ion binding|ATP transport|cellular response to calcium ion|cellular response to oxidative stress|mitochondrial transport|regulation of cell death
mRNA_113949	93.5	186	1	0.00537634	7.53916	7.46288e-07	0.000312007	up	1828	Ntab-K326_AWOJ-SS6048+:409670-414441	gi|698454602|ref|XP_009780205.1|:evalue=0.0:annot=transcription factor VOZ1-like [Nicotiana sylvestris]	GO:0005737,GO:0005634,GO:0046872,GO:0043565,GO:0009631,GO:0009816,GO:0048574,GO:0048578,GO:0045893,GO:0009585,GO:0009408,GO:0009414,GO:0006351	cytoplasm|nucleus|metal ion binding|sequence-specific DNA binding|cold acclimation|defense response to bacterium, incompatible interaction|long-day photoperiodism, flowering|positive regulation of long-day photoperiodism, flowering|positive regulation of transcription, DNA-templated|red, far-red light phototransduction|response to heat|response to water deprivation|transcription, DNA-templated
mRNA_114004	70	123	17	0.138211	2.85505	0.0163774	0.682405	up	841	Ntab-K326_AWOJ-SS6059.:148736-149576
mRNA_114030	14.5	29	0	0	Inf	0.0435541	1	up	790	Ntab-K326_AWOJ-SS6068+:140899-162637	gi|1025291710|ref|XP_016497642.1|:evalue=2e-07:annot=pentatricopeptide repeat-containing protein At1g33350-like [Nicotiana tabacum]
mRNA_114075	18.5	37	0	0	Inf	0.0203137	0.770884	up	2695	Ntab-K326_AWOJ-SS6073+:2750-6616
mRNA_114091	28.5	2	55	27.5	-4.78136	0.0191652	0.750414	Down	1849	Ntab-K326_AWOJ-SS608+:16971-22904	gi|698539056|ref|XP_009765328.1|:evalue=1e-83:annot=uncharacterized protein LOC104216887 [Nicotiana sylvestris]
mRNA_11419	136.5	217	56	0.258065	1.9542	0.0267049	0.897329	up	1610	Ntab-K326_AWOJ-SS11443+:58151-65574	gi|1025083267|ref|XP_016455087.1|:evalue=0.0:annot=probable low-specificity L-threonine aldolase 1 [Nicotiana tabacum]	GO:0005829,GO:0008732,GO:0004793,GO:0006545,GO:0006567	cytosol|L-allo-threonine aldolase activity|threonine aldolase activity|glycine biosynthetic process|threonine catabolic process
mRNA_114248	182	295	69	0.233898	2.09605	0.00903741	0.471499	up	3362	Ntab-K326_AWOJ-SS6096.:49534-52895	gi|1025252027|ref|XP_016489326.1|:evalue=0.0:annot=uncharacterized protein LOC107809241 [Nicotiana tabacum]
mRNA_114293	16	0	32	Inf	-Inf	0.0327687	0.982498	Down	2147	Ntab-K326_AWOJ-SS6101.:38055-40201
mRNA_114320	392	218	566	2.59633	-1.37647	0.0324832	0.982498	Down	7432	Ntab-K326_AWOJ-SS6109+:62740-80191	gi|698528597|ref|XP_009761130.1|:evalue=0.0:annot=uncharacterized protein LOC104213337 isoform X5 [Nicotiana sylvestris]
mRNA_114347	39	78	0	0	Inf	0.000489511	0.0620587	up	4357	Ntab-K326_AWOJ-SS6116+:951186-958970	gi|1025183355|ref|XP_016473418.1|:evalue=0.0:annot=uncharacterized protein LOC107795320 isoform X1 [Nicotiana tabacum]	GO:0005634,GO:0009506,GO:0010385,GO:0004402,GO:0042393,GO:0008270,GO:0044154,GO:0043971,GO:0043972,GO:0044030,GO:0006355,GO:0080188,GO:0006351	nucleus|plasmodesma|double-stranded methylated DNA binding|histone acetyltransferase activity|histone binding|zinc ion binding|histone H3-K14 acetylation|histone H3-K18 acetylation|histone H3-K23 acetylation|regulation of DNA methylation|regulation of transcription, DNA-templated|RNA-directed DNA methylation|transcription, DNA-templated
mRNA_114391	14	0	28	Inf	-Inf	0.0477224	1	Down	547	Ntab-K326_AWOJ-SS6117.:22-568
mRNA_114438	14.5	29	0	0	Inf	0.0435541	1	up	586	Ntab-K326_AWOJ-SS6126+:59807-60737
mRNA_114453	112	47	177	3.76596	-1.91302	0.043551	1	Down	1324	Ntab-K326_AWOJ-SS61292+:72-2774	gi|698493170|ref|XP_009792876.1|:evalue=8e-171:annot=protein ODORANT1-like [Nicotiana sylvestris]	GO:0005634,GO:0003677,GO:0006355,GO:0006351	nucleus|DNA binding|regulation of transcription, DNA-templated|transcription, DNA-templated
mRNA_114457	49.5	87	12	0.137931	2.85798	0.0374004	1	up	2645	Ntab-K326_AWOJ-SS613+:275683-280870	gi|1025355089|ref|XP_016511237.1|:evalue=6e-169:annot=uncharacterized protein LOC107828448 [Nicotiana tabacum]
mRNA_114568	26.5	53	0	0	Inf	0.00465018	0.308704	up	916	Ntab-K326_AWOJ-SS6146+:504220-516968	gi|698504225|ref|XP_009797656.1|:evalue=3e-154:annot=protein NEDD1 isoform X1 [Nicotiana sylvestris]	GO:0000777,GO:0005828,GO:0005635,GO:0009524,GO:0000919,GO:0009553,GO:0009555,GO:0032467,GO:0060236,GO:2000694	condensed chromosome kinetochore|kinetochore microtubule|nuclear envelope|phragmoplast|cell plate assembly|embryo sac development|pollen development|positive regulation of cytokinesis|regulation of mitotic spindle organization|regulation of phragmoplast microtubule organization
mRNA_11458	25.5	51	0	0	Inf	0.00558339	0.348578	up	1298	Ntab-K326_AWOJ-SS11446+:29148-34628	gi|697144554|ref|XP_009626390.1|:evalue=0.0:annot=putative hydrolase C777.06c [Nicotiana tomentosiformis]	GO:0005829,GO:0005634,GO:0016787	cytosol|nucleus|hydrolase activity
mRNA_11460	741	453	1029	2.27152	-1.18366	0.041755	1	Down	2602	Ntab-K326_AWOJ-SS11446+:42029-45267	gi|1025210347|ref|XP_016479409.1|:evalue=0.0:annot=protein indeterminate-domain 7-like [Nicotiana tabacum]	GO:0003677,GO:0046872,GO:0003700,GO:0006355,GO:0006351	DNA binding|metal ion binding|transcription factor activity, sequence-specific DNA binding|regulation of transcription, DNA-templated|transcription, DNA-templated
mRNA_114665	15.5	0	31	Inf	-Inf	0.0360612	1	Down	1032	Ntab-K326_AWOJ-SS6154+:741883-749124	gi|697139592|ref|XP_009623886.1|:evalue=3e-93:annot=NAP1-related protein 2-like [Nicotiana tomentosiformis]	GO:0005737,GO:0005634,GO:0006334,GO:0016444	cytoplasm|nucleus|nucleosome assembly|somatic cell DNA recombination
mRNA_114733	14.5	0	29	Inf	-Inf	0.0435541	1	Down	1906	Ntab-K326_AWOJ-SS6165+:453666-456461	gi|698492795|ref|XP_009792714.1|:evalue=0.0:annot=uncharacterized protein LOC104239699 isoform X1 [Nicotiana sylvestris]
mRNA_114767	477.5	218	737	3.38073	-1.75734	0.00517127	0.332327	Down	2038	Ntab-K326_AWOJ-SS6169.:96750-98787
mRNA_114829	24.5	49	0	0	Inf	0.00670245	0.386654	up	1318	Ntab-K326_AWOJ-SS618+:69015-71944	gi|698489861|ref|XP_009791457.1|:evalue=0.0:annot=branched-chain-amino-acid aminotransferase-like protein 3, chloroplastic isoform X2 [Nicotiana sylvestris]	GO:0009507,GO:0009570,GO:0008696,GO:0047810,GO:0008153,GO:0046654	chloroplast|chloroplast stroma|4-amino-4-deoxychorismate lyase activity|D-alanine:2-oxoglutarate aminotransferase activity|para-aminobenzoic acid biosynthetic process|tetrahydrofolate biosynthetic process	path:ko00790	Folate biosynthesis
mRNA_114918	16	32	0	0	Inf	0.0327687	0.982498	up	2192	Ntab-K326_AWOJ-SS6192+:119170-123120	gi|697188216|ref|XP_009603142.1|:evalue=4e-28:annot=dol-P-Man:Man(7)GlcNAc(2)-PP-Dol alpha-1,6-mannosyltransferase isoform X1 [Nicotiana tomentosiformis]	GO:0005789,GO:0016021,GO:0052917,GO:0030433,GO:0006487	endoplasmic reticulum membrane|integral component of membrane|dol-P-Man:Man(7)GlcNAc(2)-PP-Dol alpha-1,6-mannosyltransferase activity|ER-associated ubiquitin-dependent protein catabolic process|protein N-linked glycosylation	path:ko00510,path:ko00513	N-Glycan biosynthesis|Various types of N-glycan biosynthesis
mRNA_115017	3814	2119	5509	2.59981	-1.37841	0.0141021	0.622083	Down	1144	Ntab-K326_AWOJ-SS620+:212988-215100	gi|698440250|ref|XP_009759836.1|:evalue=3e-157:annot=probable glutathione S-transferase [Nicotiana sylvestris]	GO:0004364,GO:0009734	glutathione transferase activity|auxin-activated signaling pathway	path:ko00480,path:ko00980,path:ko00982	Glutathione metabolism|Metabolism of xenobiotics by cytochrome P450|Drug metabolism - cytochrome P450
mRNA_115210	108.5	194	23	0.118557	3.07635	0.00238314	0.198376	up	1229	Ntab-K326_AWOJ-SS6220.:96810-98038	gi|1025076545|ref|XP_016453436.1|:evalue=2e-118:annot=ethylene-responsive transcription factor 1B-like [Nicotiana tabacum]	GO:0005634,GO:0003677,GO:0003700,GO:0006952,GO:0009873,GO:0009867,GO:0006351	nucleus|DNA binding|transcription factor activity, sequence-specific DNA binding|defense response|ethylene-activated signaling pathway|jasmonic acid mediated signaling pathway|transcription, DNA-templated	path:ko04075	Plant hormone signal transduction
mRNA_115251	227	108	346	3.2037	-1.67974	0.0229862	0.825173	Down	2897	Ntab-K326_AWOJ-SS623+:781743-790766	gi|1025408630|ref|XP_016438943.1|:evalue=0.0:annot=protein STRUBBELIG-RECEPTOR FAMILY 3-like [Nicotiana tabacum]	GO:0016021,GO:0005886,GO:0009506,GO:0005524,GO:0001653,GO:0004675,GO:0031625,GO:0007623,GO:0009755,GO:0046777,GO:0007178	integral component of membrane|plasma membrane|plasmodesma|ATP binding|peptide receptor activity|transmembrane receptor protein serine/threonine kinase activity|ubiquitin protein ligase binding|circadian rhythm|hormone-mediated signaling pathway|protein autophosphorylation|transmembrane receptor protein serine/threonine kinase signaling pathway
mRNA_115264	35.5	71	0	0	Inf	0.000908446	0.0958624	up	726	Ntab-K326_AWOJ-SS623.:349483-350208
mRNA_115303	123.5	10	237	23.7	-4.56682	1.63036e-05	0.00415506	Down	1109	Ntab-K326_AWOJ-SS6236+:451971-453927	gi|1027854929|ref|NP_001312469.1|:evalue=0.0:annot=probable WRKY transcription factor 40 [Nicotiana tabacum]	GO:0005634,GO:0043565,GO:0003700,GO:0044212,GO:0042742,GO:0050832,GO:0045892,GO:0031347,GO:0010200,GO:0002237,GO:0009751,GO:0009611,GO:0006351	nucleus|sequence-specific DNA binding|transcription factor activity, sequence-specific DNA binding|transcription regulatory region DNA binding|defense response to bacterium|defense response to fungus|negative regulation of transcription, DNA-templated|regulation of defense response|response to chitin|response to molecule of bacterial origin|response to salicylic acid|response to wounding|transcri…
mRNA_115308	139	258	20	0.0775194	3.6893	0.000114687	0.0198687	up	1379	Ntab-K326_AWOJ-SS6236+:681042-685211	gi|1025007962|ref|XP_016448746.1|:evalue=7e-113:annot=6-hydroxynicotinate 3-monooxygenase-like [Nicotiana tabacum]	GO:0071949,GO:0004497,GO:0019439	FAD binding|monooxygenase activity|aromatic compound catabolic process
mRNA_115315	114.5	184	45	0.244565	2.03171	0.031397	0.976392	up	3748	Ntab-K326_AWOJ-SS6236-:502312-506059	gi|697112933|ref|XP_009610345.1|:evalue=2e-143:annot=vegetative cell wall protein gp1 [Nicotiana tomentosiformis]
mRNA_115331	89.5	163	16	0.0981595	3.34873	0.00252995	0.205539	up	910	Ntab-K326_AWOJ-SS6236.:168499-169408		GO:0008289,GO:0006869	lipid binding|lipid transport
mRNA_115371	120.5	39	202	5.17949	-2.37281	0.0115448	0.551084	Down	2115	Ntab-K326_AWOJ-SS6242.:128474-130588	gi|698486102|ref|XP_009789799.1|:evalue=0.0:annot=ATPase WRNIP1-like [Nicotiana sylvestris]	GO:0005634,GO:0005524,GO:0016887,GO:0003677,GO:0046872,GO:0006260,GO:0000731,GO:0030174	nucleus|ATP binding|ATPase activity|DNA binding|metal ion binding|DNA replication|DNA synthesis involved in DNA repair|regulation of DNA-dependent DNA replication initiation
mRNA_115411	65.5	11	120	10.9091	-3.44746	0.00638871	0.377377	Down	1295	Ntab-K326_AWOJ-SS6247+:149569-155082	gi|1025085525|ref|XP_016455653.1|:evalue=0.0:annot=wall-associated receptor kinase 2-like [Nicotiana tabacum]	GO:0016021,GO:0009506,GO:0005524,GO:0005509,GO:0001653,GO:0030247,GO:0004675,GO:0031625,GO:0009755,GO:0046777,GO:0007178	integral component of membrane|plasmodesma|ATP binding|calcium ion binding|peptide receptor activity|polysaccharide binding|transmembrane receptor protein serine/threonine kinase activity|ubiquitin protein ligase binding|hormone-mediated signaling pathway|protein autophosphorylation|transmembrane receptor protein serine/threonine kinase signaling pathway
mRNA_115420	17.5	35	0	0	Inf	0.0246284	0.856846	up	1305	Ntab-K326_AWOJ-SS6249+:9851-18531	gi|1025018319|ref|XP_016442041.1|:evalue=0.0:annot=protein RAE1-like [Nicotiana tabacum]	GO:0080008,GO:0005829,GO:0005635,GO:0005643,GO:0051028,GO:0015031	Cul4-RING E3 ubiquitin ligase complex|cytosol|nuclear envelope|nuclear pore|mRNA transport|protein transport	path:ko03013	RNA transport
mRNA_115428	48.5	97	0	0	Inf	9.80654e-05	0.0173758	up	2443	Ntab-K326_AWOJ-SS625+:253913-263765	gi|1025251041|ref|XP_016489083.1|:evalue=0.0:annot=protein RRP6-like 3 isoform X2 [Nicotiana tabacum]	GO:0005829,GO:0008408,GO:0003676,GO:0000166	cytosol|3'-5' exonuclease activity|nucleic acid binding|nucleotide binding
mRNA_115437	116	23	209	9.08696	-3.1838	0.00134633	0.13114	Down	1820	Ntab-K326_AWOJ-SS625+:347398-349544	gi|698530480|ref|XP_009762066.1|:evalue=1e-130:annot=uncharacterized protein LOC104214132 [Nicotiana sylvestris]	GO:0009507,GO:0009706,GO:0016021,GO:0046872,GO:0004222,GO:0009658	chloroplast|chloroplast inner membrane|integral component of membrane|metal ion binding|metalloendopeptidase activity|chloroplast organization
mRNA_115453	64.5	129	0	0	Inf	8.07991e-06	0.00236729	up	284	Ntab-K326_AWOJ-SS625.:419750-420033	gi|1025061854|ref|XP_016449781.1|:evalue=1e-54:annot=uncharacterized protein LOC107774674, partial [Nicotiana tabacum]
mRNA_115456	24.5	49	0	0	Inf	0.00670245	0.386654	up	1462	Ntab-K326_AWOJ-SS6250+:85856-88442	gi|698579517|ref|XP_009777035.1|:evalue=0.0:annot=uncharacterized protein LOC104226702 isoform X1 [Nicotiana sylvestris]
mRNA_115461	21.5	43	0	0	Inf	0.0115301	0.550738	up	2493	Ntab-K326_AWOJ-SS6250+:185432-188976	gi|697102980|ref|XP_009603998.1|:evalue=4e-35:annot=diphthamide biosynthesis protein 7 homolog [Nicotiana tomentosiformis]	GO:0061685,GO:0017183	diphthine methylesterase activity|peptidyl-diphthamide biosynthetic process from peptidyl-histidine
mRNA_115545	58	114	2	0.0175439	5.83289	0.000260426	0.0388384	up	2193	Ntab-K326_AWOJ-SS6265+:88052-94676	gi|697183303|ref|XP_009600672.1|:evalue=0.0:annot=protein HOTHEAD-like isoform X2 [Nicotiana tomentosiformis]	GO:0005576,GO:0050660,GO:0046593,GO:0016614,GO:0007267,GO:0009553,GO:0010430	extracellular region|flavin adenine dinucleotide binding|mandelonitrile lyase activity|oxidoreductase activity, acting on CH-OH group of donors|cell-cell signaling|embryo sac development|fatty acid omega-oxidation	path:ko00073	Cutin, suberine and wax biosynthesis
mRNA_115595	772	226	1318	5.83186	-2.54396	2.66066e-05	0.00615427	Down	1815	Ntab-K326_AWOJ-SS627+:217078-219801	gi|1171577|emb|CAA64636.1|:evalue=0.0:annot=hsr201 [Nicotiana tabacum]	GO:0016747	transferase activity, transferring acyl groups other than amino-acyl groups
mRNA_115617	317	572	62	0.108392	3.20568	9.61275e-06	0.00269948	up	1019	Ntab-K326_AWOJ-SS62766+:788-6657	gi|697156074|ref|XP_009586785.1|:evalue=2e-77:annot=uncharacterized protein OsI_027940-like [Nicotiana tomentosiformis]	GO:0005829,GO:0005886,GO:0009506	cytosol|plasma membrane|plasmodesma
mRNA_115629	27	3	51	17	-4.08746	0.0390933	1	Down	4276	Ntab-K326_AWOJ-SS6277+:377546-382031	gi|698496442|ref|XP_009794269.1|:evalue=6e-117:annot=calcium homeostasis endoplasmic reticulum protein-like isoform X1 [Nicotiana sylvestris]	GO:0005737,GO:0005783,GO:0016020,GO:0048471,GO:0044325,GO:0044822,GO:0006874,GO:0008285,GO:0051533,GO:0051209,GO:0006396	cytoplasm|endoplasmic reticulum|membrane|perinuclear region of cytoplasm|ion channel binding|poly(A) RNA binding|cellular calcium ion homeostasis|negative regulation of cell proliferation|positive regulation of NFAT protein import into nucleus|release of sequestered calcium ion into cytosol|RNA processing
mRNA_115633	28	54	2	0.037037	4.75489	0.0206654	0.779066	up	3480	Ntab-K326_AWOJ-SS6277+:377728-382031	gi|698496460|ref|XP_009794278.1|:evalue=4e-119:annot=calcium homeostasis endoplasmic reticulum protein-like isoform X2 [Nicotiana sylvestris]	GO:0005737,GO:0005783,GO:0016020,GO:0048471,GO:0044325,GO:0044822,GO:0006874,GO:0008285,GO:0051533,GO:0051209,GO:0006396	cytoplasm|endoplasmic reticulum|membrane|perinuclear region of cytoplasm|ion channel binding|poly(A) RNA binding|cellular calcium ion homeostasis|negative regulation of cell proliferation|positive regulation of NFAT protein import into nucleus|release of sequestered calcium ion into cytosol|RNA processing
mRNA_115664	101.5	39	164	4.20513	-2.07215	0.0363883	1	Down	314	Ntab-K326_AWOJ-SS6277.:51856-52169
mRNA_115719	439.5	226	653	2.88938	-1.53076	0.0155996	0.659222	Down	1530	Ntab-K326_AWOJ-SS6299+:54134-56876	gi|697171336|ref|XP_009594599.1|:evalue=1e-101:annot=uncharacterized protein LOC104091051 isoform X1 [Nicotiana tomentosiformis]
mRNA_115751	244.5	105	384	3.65714	-1.87072	0.0101903	0.511359	Down	2097	Ntab-K326_AWOJ-SS6307+:181792-185203	gi|698499842|ref|XP_009795717.1|:evalue=0.0:annot=serine hydroxymethyltransferase 7-like [Nicotiana sylvestris]	GO:0005737,GO:0004372,GO:0030170,GO:0006544,GO:0006563,GO:0035999	cytoplasm|glycine hydroxymethyltransferase activity|pyridoxal phosphate binding|glycine metabolic process|L-serine metabolic process|tetrahydrofolate interconversion	path:ko01200,path:ko01230,path:ko00630,path:ko00680,path:ko00260,path:ko00460,path:ko00670	Carbon metabolism|Biosynthesis of amino acids|Glyoxylate and dicarboxylate metabolism|Methane metabolism|Glycine, serine and threonine metabolism|Cyanoamino acid metabolism|One carbon pool by folate
mRNA_115753	1092.5	678	1507	2.22271	-1.15232	0.0396892	1	Down	2038	Ntab-K326_AWOJ-SS6307+:181918-186673	gi|698499842|ref|XP_009795717.1|:evalue=0.0:annot=serine hydroxymethyltransferase 7-like [Nicotiana sylvestris]	GO:0005737,GO:0004372,GO:0030170,GO:0006544,GO:0006563,GO:0046686,GO:0035999	cytoplasm|glycine hydroxymethyltransferase activity|pyridoxal phosphate binding|glycine metabolic process|L-serine metabolic process|response to cadmium ion|tetrahydrofolate interconversion	path:ko01200,path:ko01230,path:ko00630,path:ko00680,path:ko00260,path:ko00460,path:ko00670	Carbon metabolism|Biosynthesis of amino acids|Glyoxylate and dicarboxylate metabolism|Methane metabolism|Glycine, serine and threonine metabolism|Cyanoamino acid metabolism|One carbon pool by folate
mRNA_115763	19	1	37	37	-5.20945	0.0455391	1	Down	4764	Ntab-K326_AWOJ-SS6308+:15116-23057	gi|1025323275|ref|XP_016504403.1|:evalue=0.0:annot=putative ABC transporter C family member 15 isoform X1 [Nicotiana tabacum]	GO:0016021,GO:0005524,GO:0008559	integral component of membrane|ATP binding|xenobiotic-transporting ATPase activity
mRNA_115766	28.5	1	56	56	-5.80735	0.00963992	0.490016	Down	5249	Ntab-K326_AWOJ-SS6308+:15194-23057	gi|1025323275|ref|XP_016504403.1|:evalue=0.0:annot=putative ABC transporter C family member 15 isoform X1 [Nicotiana tabacum]	GO:0016021,GO:0005524,GO:0008559	integral component of membrane|ATP binding|xenobiotic-transporting ATPase activity
mRNA_115771	34	1	67	67	-6.06609	0.00390623	0.274758	Down	1155	Ntab-K326_AWOJ-SS6308+:23508-26322	gi|698548651|ref|XP_009768402.1|:evalue=2e-64:annot=40S ribosomal protein S12-like isoform X1 [Nicotiana sylvestris]	GO:0005840,GO:0003735,GO:0006412	ribosome|structural constituent of ribosome|translation	path:ko03010	Ribosome
mRNA_115874	754	430	1078	2.50698	-1.32595	0.0227514	0.819659	Down	1123	Ntab-K326_AWOJ-SS6311+:275624-278723	gi|1025304786|ref|XP_016500336.1|:evalue=6e-137:annot=GTP-binding protein SAR2-like [Nicotiana tabacum]	GO:0005783,GO:0005794,GO:0005525,GO:0006886,GO:0016192	endoplasmic reticulum|Golgi apparatus|GTP binding|intracellular protein transport|vesicle-mediated transport	path:ko04141	Protein processing in endoplasmic reticulum
mRNA_115883	100.5	166	35	0.210843	2.24576	0.0248899	0.861113	up	1623	Ntab-K326_AWOJ-SS6312+:20378-24712	gi|697106091|ref|XP_009606880.1|:evalue=6e-39:annot=aquaporin SIP1-2-like isoform X2 [Nicotiana tomentosiformis]	GO:0016021,GO:0005215	integral component of membrane|transporter activity
mRNA_115895	22.5	45	0	0	Inf	0.00962141	0.489409	up	503	Ntab-K326_AWOJ-SS63193+:2974-7116
mRNA_115906	19.5	0	39	Inf	-Inf	0.0167561	0.68514	Down	5184	Ntab-K326_AWOJ-SS632+:136646-142171	gi|698480633|ref|XP_009787358.1|:evalue=1e-157:annot=uncharacterized protein LOC104235323 [Nicotiana sylvestris]	GO:0004190,GO:0005524,GO:0003676,GO:0008270,GO:0015074	aspartic-type endopeptidase activity|ATP binding|nucleic acid binding|zinc ion binding|DNA integration
mRNA_115907	490	0	980	Inf	-Inf	1.91161e-21	4.74194e-17	Down	5693	Ntab-K326_AWOJ-SS632+:136646-142338	gi|698480633|ref|XP_009787358.1|:evalue=0.0:annot=uncharacterized protein LOC104235323 [Nicotiana sylvestris]	GO:0004190,GO:0005524,GO:0003676,GO:0008270,GO:0015074	aspartic-type endopeptidase activity|ATP binding|nucleic acid binding|zinc ion binding|DNA integration
mRNA_1160	37.5	7	68	9.71429	-3.28011	0.0398986	1	Down	4442	Ntab-K326_AWOJ-SS10175+:33416-46035	gi|1025415534|ref|XP_016440741.1|:evalue=0.0:annot=probable histone acetyltransferase HAC-like 1 [Nicotiana tabacum]	GO:0005634,GO:0004402,GO:0003712,GO:0008270,GO:0006355,GO:0006351	nucleus|histone acetyltransferase activity|transcription cofactor activity|zinc ion binding|regulation of transcription, DNA-templated|transcription, DNA-templated
mRNA_116006	87.5	149	26	0.174497	2.51873	0.0185806	0.732435	up	680	Ntab-K326_AWOJ-SS633.:135461-136140		GO:0000786,GO:0005634,GO:0003677	nucleosome|nucleus|DNA binding
mRNA_116035	3316	5018	1614	0.321642	1.63647	0.00352592	0.256101	up	1148	Ntab-K326_AWOJ-SS6334+:80-3531	gi|698489584|ref|XP_009791335.1|:evalue=0.0:annot=(-)-camphene/tricyclene synthase, chloroplastic-like [Nicotiana sylvestris]	GO:0009507,GO:0050552,GO:0000287,GO:0050551,GO:0016114	chloroplast|(4S)-limonene synthase activity|magnesium ion binding|myrcene synthase activity|terpenoid biosynthetic process
mRNA_116036	412	596	228	0.38255	1.38628	0.0297636	0.940806	up	650	Ntab-K326_AWOJ-SS6334+:844-1493	gi|1025351035|ref|XP_016436804.1|:evalue=1e-38:annot=(-)-camphene/tricyclene synthase, chloroplastic-like [Nicotiana tabacum]	GO:0009507,GO:0050552,GO:0000287,GO:0050551,GO:0016114	chloroplast|(4S)-limonene synthase activity|magnesium ion binding|myrcene synthase activity|terpenoid biosynthetic process	path:ko00902	Monoterpenoid biosynthesis
mRNA_116040	15	0	30	Inf	-Inf	0.03966	1	Down	4852	Ntab-K326_AWOJ-SS6335+:33081-38184		GO:0004190,GO:0004519,GO:0003676,GO:0003964,GO:0008270,GO:0015074	aspartic-type endopeptidase activity|endonuclease activity|nucleic acid binding|RNA-directed DNA polymerase activity|zinc ion binding|DNA integration
mRNA_11611	732.5	345	1120	3.24638	-1.69883	0.00400454	0.279297	Down	1328	Ntab-K326_AWOJ-SS1147+:662842-665020	gi|698503430|ref|XP_009797309.1|:evalue=1e-153:annot=uncharacterized protein LOC104243756 [Nicotiana sylvestris]
mRNA_116167	1507	2257	757	0.335401	1.57604	0.00462708	0.308704	up	590	Ntab-K326_AWOJ-SS6345+:228488-229702
mRNA_116199	45.5	11	80	7.27273	-2.8625	0.0446265	1	Down	9626	Ntab-K326_AWOJ-SS6353+:340878-354040	gi|1025051108|ref|XP_016447625.1|:evalue=0.0:annot=uncharacterized protein LOC107772650, partial [Nicotiana tabacum]
mRNA_116245	17.5	35	0	0	Inf	0.0246284	0.856846	up	461	Ntab-K326_AWOJ-SS6362+:52743-61561
mRNA_116246	460.5	694	227	0.327089	1.61224	0.0104254	0.517805	up	2203	Ntab-K326_AWOJ-SS6362+:198754-203749	gi|698549846|ref|XP_009768781.1|:evalue=0.0:annot=4-coumarate--CoA ligase 2 [Nicotiana sylvestris]	GO:0016207,GO:0005524,GO:0009698	4-coumarate-CoA ligase activity|ATP binding|phenylpropanoid metabolic process	path:ko00360,path:ko00130,path:ko00940	Phenylalanine metabolism|Ubiquinone and other terpenoid-quinone biosynthesis|Phenylpropanoid biosynthesis
mRNA_116363	4109.5	7711	508	0.0658799	3.92402	3.26003e-10	3.19217e-07	up	1834	Ntab-K326_AWOJ-SS637+:417259-421061	gi|698548235|ref|XP_009768276.1|:evalue=0.0:annot=probable 1-deoxy-D-xylulose-5-phosphate synthase 2, chloroplastic [Nicotiana sylvestris]	GO:0009507,GO:0008661,GO:0046872,GO:0052865,GO:0016114,GO:0009228	chloroplast|1-deoxy-D-xylulose-5-phosphate synthase activity|metal ion binding|1-deoxy-D-xylulose 5-phosphate biosynthetic process|terpenoid biosynthetic process|thiamine biosynthetic process	path:ko00730,path:ko00900	Thiamine metabolism|Terpenoid backbone biosynthesis
mRNA_116364	168	313	23	0.0734824	3.76646	2.77024e-05	0.00628524	up	1971	Ntab-K326_AWOJ-SS637+:419270-421240	gi|698548235|ref|XP_009768276.1|:evalue=5e-109:annot=probable 1-deoxy-D-xylulose-5-phosphate synthase 2, chloroplastic [Nicotiana sylvestris]	GO:0009507,GO:0008661,GO:0046872,GO:0052865,GO:0016114,GO:0009228	chloroplast|1-deoxy-D-xylulose-5-phosphate synthase activity|metal ion binding|1-deoxy-D-xylulose 5-phosphate biosynthetic process|terpenoid biosynthetic process|thiamine biosynthetic process	path:ko00730,path:ko00900	Thiamine metabolism|Terpenoid backbone biosynthesis
mRNA_11637	325	485	165	0.340206	1.55552	0.0205867	0.777948	up	2633	Ntab-K326_AWOJ-SS11472+:407729-410361
mRNA_116397	1543	962	2124	2.2079	-1.14267	0.0377488	1	Down	7369	Ntab-K326_AWOJ-SS637.:1-7369	gi|697169522|ref|XP_009593654.1|:evalue=3e-88:annot=uncharacterized protein LOC104090291 [Nicotiana tomentosiformis]
mRNA_116403	727.5	397	1058	2.66499	-1.41413	0.0158001	0.664677	Down	792	Ntab-K326_AWOJ-SS637.:291038-291829
mRNA_11642	19	1	37	37	-5.20945	0.0455391	1	Down	2593	Ntab-K326_AWOJ-SS11472.:175519-178111	gi|697146511|ref|XP_009627404.1|:evalue=0.0:annot=uncharacterized protein LOC104117959 [Nicotiana tomentosiformis]	GO:0016021,GO:0000741,GO:0010197,GO:0009651,GO:0006810	integral component of membrane|karyogamy|polar nucleus fusion|response to salt stress|transport
mRNA_116436	11984.5	18127	5842	0.322282	1.63361	0.0129689	0.596488	up	2076	Ntab-K326_AWOJ-SS6378+:47502-51759	gi|1025281206|ref|XP_016498480.1|:evalue=0.0:annot=phospho-2-dehydro-3-deoxyheptonate aldolase 2, chloroplastic-like [Nicotiana tabacum]	GO:0009507,GO:0003849,GO:0009073,GO:0009423	chloroplast|3-deoxy-7-phosphoheptulonate synthase activity|aromatic amino acid family biosynthetic process|chorismate biosynthetic process	path:ko01230,path:ko00400	Biosynthesis of amino acids|Phenylalanine, tyrosine and tryptophan biosynthesis
mRNA_116516	25.5	1	50	50	-5.64386	0.0157711	0.663831	Down	2050	Ntab-K326_AWOJ-SS6385+:331515-334057	gi|1025272684|ref|XP_016488932.1|:evalue=0.0:annot=protein NRT1/ PTR FAMILY 2.11-like [Nicotiana tabacum]	GO:0016021,GO:0005886,GO:0009506,GO:0090448,GO:1901349,GO:0090449,GO:0080167	integral component of membrane|plasma membrane|plasmodesma|glucosinolate:proton symporter activity|glucosinolate transport|phloem glucosinolate loading|response to karrikin
mRNA_116536	106	17	195	11.4706	-3.51987	0.000787745	0.0880217	Down	1691	Ntab-K326_AWOJ-SS6386+:266256-286496	gi|1025264592|ref|XP_016492015.1|:evalue=6e-129:annot=uncharacterized protein LOC107811572 isoform X1 [Nicotiana tabacum]
mRNA_116612	64.5	20	109	5.45	-2.44626	0.0421716	1	Down	1183	Ntab-K326_AWOJ-SS6395+:233034-236785	gi|1025098021|ref|XP_016468368.1|:evalue=0.0:annot=uncharacterized protein LOC107790908 isoform X1 [Nicotiana tabacum]
mRNA_116620	165	290	40	0.137931	2.85798	0.000877338	0.0948979	up	2961	Ntab-K326_AWOJ-SS6396+:104522-108791	gi|1025284267|ref|XP_016495761.1|:evalue=4e-52:annot=uncharacterized membrane protein YjcL-like isoform X4 [Nicotiana tabacum]	GO:0016021,GO:0005886	integral component of membrane|plasma membrane
mRNA_116622	204	52	356	6.84615	-2.77529	0.000506875	0.0638251	Down	2700	Ntab-K326_AWOJ-SS6396+:104547-108791	gi|1025284267|ref|XP_016495761.1|:evalue=3e-147:annot=uncharacterized membrane protein YjcL-like isoform X4 [Nicotiana tabacum]	GO:0016021,GO:0005886	integral component of membrane|plasma membrane
mRNA_116623	103	17	189	11.1176	-3.47478	0.00101519	0.104638	Down	1809	Ntab-K326_AWOJ-SS6396+:104547-108791	gi|1025284267|ref|XP_016495761.1|:evalue=6e-180:annot=uncharacterized membrane protein YjcL-like isoform X4 [Nicotiana tabacum]	GO:0016021,GO:0005886	integral component of membrane|plasma membrane
mRNA_116633	89.5	17	162	9.52941	-3.25239	0.00318256	0.23875	Down	3481	Ntab-K326_AWOJ-SS6398+:379222-386091	gi|698555452|ref|XP_009770495.1|:evalue=0.0:annot=uncharacterized protein LOC104221192 isoform X1 [Nicotiana sylvestris]	GO:0005634,GO:0016597,GO:0008152	nucleus|amino acid binding|metabolic process
mRNA_116643	639	1040	238	0.228846	2.12755	0.000482279	0.0617733	up	1999	Ntab-K326_AWOJ-SS6398.:79260-81258	gi|698529560|ref|XP_009761597.1|:evalue=0.0:annot=putative glycosyltransferase 7 [Nicotiana sylvestris]	GO:0005768,GO:0005794,GO:0000139,GO:0016021,GO:0005802,GO:0008378,GO:0010392,GO:0010192,GO:0010214	endosome|Golgi apparatus|Golgi membrane|integral component of membrane|trans-Golgi network|galactosyltransferase activity|galactoglucomannan metabolic process|mucilage biosynthetic process|seed coat development
mRNA_116674	48	5	91	18.2	-4.18587	0.00577526	0.35726	Down	371	Ntab-K326_AWOJ-SS64.:591604-591974	gi|1025111447|ref|XP_016461578.1|:evalue=6e-06:annot=uncharacterized protein LOC107784898 isoform X1 [Nicotiana tabacum]
mRNA_116686	564	315	813	2.58095	-1.3679	0.0238267	0.850129	Down	2971	Ntab-K326_AWOJ-SS640+:436192-441079	gi|698479993|ref|XP_009787061.1|:evalue=0.0:annot=uncharacterized protein LOC104235082 [Nicotiana sylvestris]	GO:0016021,GO:0046872,GO:0016740,GO:0006024,GO:0015012,GO:0006486	integral component of membrane|metal ion binding|transferase activity|glycosaminoglycan biosynthetic process|heparan sulfate proteoglycan biosynthetic process|protein glycosylation
mRNA_116690	2419	4600	238	0.0517391	4.2726	5.92083e-12	9.57861e-09	up	1205	Ntab-K326_AWOJ-SS640+:495355-498274	gi|698480002|ref|XP_009787066.1|:evalue=0.0:annot=bark storage protein A-like [Nicotiana sylvestris]	GO:0003824,GO:0045735,GO:0009116	catalytic activity|nutrient reservoir activity|nucleoside metabolic process
mRNA_116691	14	28	0	0	Inf	0.0477224	1	up	912	Ntab-K326_AWOJ-SS640+:496082-498274	gi|698480002|ref|XP_009787066.1|:evalue=2e-173:annot=bark storage protein A-like [Nicotiana sylvestris]	GO:0003824,GO:0045735,GO:0009116	catalytic activity|nutrient reservoir activity|nucleoside metabolic process
mRNA_116743	2373	4175	571	0.136766	2.87021	7.73644e-07	0.00031985	up	344	Ntab-K326_AWOJ-SS6402.:1143-1486	gi|1025070788|ref|XP_016451989.1|:evalue=1e-48:annot=acetylajmalan esterase-like, partial [Nicotiana tabacum]	GO:0033879,GO:0009820	acetylajmaline esterase activity|alkaloid metabolic process
mRNA_116751	14	0	28	Inf	-Inf	0.0477224	1	Down	5317	Ntab-K326_AWOJ-SS6405+:303083-309750	gi|697175695|ref|XP_009596790.1|:evalue=0.0:annot=probable receptor-like protein kinase At1g67000 isoform X2 [Nicotiana tomentosiformis]	GO:0016021,GO:0005886,GO:0005524,GO:0004674	integral component of membrane|plasma membrane|ATP binding|protein serine/threonine kinase activity
mRNA_116752	80.5	25	136	5.44	-2.44361	0.0266025	0.895388	Down	1283	Ntab-K326_AWOJ-SS6405+:310018-311515	gi|1027855189|ref|NP_001311990.1|:evalue=0.0:annot=putative RING-H2 finger protein ATL21A precursor [Nicotiana tabacum]	GO:0016021,GO:0030247,GO:0008270,GO:0016567	integral component of membrane|polysaccharide binding|zinc ion binding|protein ubiquitination
mRNA_116781	47.5	90	5	0.0555556	4.16993	0.00614123	0.366494	up	1655	Ntab-K326_AWOJ-SS6409.:311-1965	gi|698518282|ref|XP_009804017.1|:evalue=2e-131:annot=probable protein phosphatase 2C 57 [Nicotiana sylvestris]	GO:0005829,GO:0005634,GO:0046872,GO:0004722,GO:0050688	cytosol|nucleus|metal ion binding|protein serine/threonine phosphatase activity|regulation of defense response to virus
mRNA_116787	82	134	30	0.223881	2.1592	0.0456724	1	up	1687	Ntab-K326_AWOJ-SS6410+:87673-90533	gi|1025185736|ref|XP_016473956.1|:evalue=0.0:annot=F-box/FBD/LRR-repeat protein At1g13570-like isoform X1 [Nicotiana tabacum]
mRNA_116790	37.5	0	75	Inf	-Inf	0.000636983	0.0754825	Down	1537	Ntab-K326_AWOJ-SS6410+:87737-90533	gi|697129708|ref|XP_009618917.1|:evalue=0.0:annot=F-box/FBD/LRR-repeat protein At1g13570-like isoform X1 [Nicotiana tomentosiformis]
mRNA_116793	1093.5	81	2106	26	-4.70044	5.96067e-13	1.30465e-09	Down	1611	Ntab-K326_AWOJ-SS6410+:173773-175505	gi|1025183006|ref|XP_016473318.1|:evalue=0.0:annot=5-epiaristolochene 1,3-dihydroxylase-like [Nicotiana tabacum]	GO:0016021,GO:0020037,GO:0005506,GO:0004497,GO:0016705	integral component of membrane|heme binding|iron ion binding|monooxygenase activity|oxidoreductase activity, acting on paired donors, with incorporation or reduction of molecular oxygen	path:ko00909	Sesquiterpenoid and triterpenoid biosynthesis
mRNA_11686	34	66	2	0.030303	5.04439	0.00834508	0.450998	up	1927	Ntab-K326_AWOJ-SS11486+:554910-560874	gi|698518237|ref|XP_009803999.1|:evalue=2e-112:annot=uncharacterized protein LOC104249303 isoform X1 [Nicotiana sylvestris]
mRNA_116909	261.5	416	107	0.257212	1.95897	0.00631485	0.374155	up	3162	Ntab-K326_AWOJ-SS6425+:837683-843076	gi|697186647|ref|XP_009602359.1|:evalue=0.0:annot=alpha-xylosidase 1-like [Nicotiana tomentosiformis]	GO:0048046,GO:0005618,GO:0009507,GO:0009505,GO:0009506,GO:0061634,GO:0046556,GO:0030246,GO:0009044,GO:0080176,GO:0071555,GO:0046686,GO:0045493,GO:0010411	apoplast|cell wall|chloroplast|plant-type cell wall|plasmodesma|alpha-D-xyloside xylohydrolase|alpha-L-arabinofuranosidase activity|carbohydrate binding|xylan 1,4-beta-xylosidase activity|xyloglucan 1,6-alpha-xylosidase activity|cell wall organization|response to cadmium ion|xylan catabolic process|xyloglucan metabolic process
mRNA_11697	7176	9962	4390	0.440675	1.18221	0.0474418	1	up	1591	Ntab-K326_AWOJ-SS11486+:847554-851589	gi|1027855074|ref|NP_001311831.1|:evalue=0.0:annot=protein TIFY 6B-like [Nicotiana tabacum]	GO:0005634,GO:0042802,GO:0003714,GO:0006952,GO:0009867,GO:1903507,GO:0031347,GO:2000022,GO:0006355,GO:0009611,GO:0006351	nucleus|identical protein binding|transcription corepressor activity|defense response|jasmonic acid mediated signaling pathway|negative regulation of nucleic acid-templated transcription|regulation of defense response|regulation of jasmonic acid mediated signaling pathway|regulation of transcription, DNA-templated|response to wounding|transcription, DNA-templated
mRNA_117030	27	2	52	26	-4.70044	0.0240199	0.85192	Down	2283	Ntab-K326_AWOJ-SS6439+:7086-13374	gi|697167575|ref|XP_009592652.1|:evalue=4e-87:annot=phosphatidylcholine transfer protein-like isoform X2 [Nicotiana tomentosiformis]
mRNA_117077	91.5	166	17	0.10241	3.28758	0.00268719	0.212513	up	1766	Ntab-K326_AWOJ-SS6440+:131287-135621	gi|698492926|ref|XP_009792772.1|:evalue=0.0:annot=heparanase-like protein 3 isoform X2 [Nicotiana sylvestris]	GO:0005576,GO:0005765,GO:0009505,GO:0004566	extracellular region|lysosomal membrane|plant-type cell wall|beta-glucuronidase activity	path:ko00531	Glycosaminoglycan degradation
mRNA_117142	58	0	116	Inf	-Inf	2.16186e-05	0.00527479	Down	2175	Ntab-K326_AWOJ-SS64435+:8921-11757	gi|698588759|ref|XP_009779556.1|:evalue=0.0:annot=putative pentatricopeptide repeat-containing protein At1g09680 [Nicotiana sylvestris]	GO:0005739	mitochondrion
mRNA_117146	87	141	33	0.234043	2.09516	0.0465656	1	up	942	Ntab-K326_AWOJ-SS6446+:7916-14033	gi|1025097673|ref|XP_016467559.1|:evalue=3e-167:annot=probable serine/threonine-protein kinase At4g35230 [Nicotiana tabacum]	GO:0016020,GO:0005886,GO:0009506,GO:0005773,GO:0005524,GO:0001653,GO:0004675,GO:0031625,GO:0009742,GO:0046777,GO:0009737,GO:0007178	membrane|plasma membrane|plasmodesma|vacuole|ATP binding|peptide receptor activity|transmembrane receptor protein serine/threonine kinase activity|ubiquitin protein ligase binding|brassinosteroid mediated signaling pathway|protein autophosphorylation|response to abscisic acid|transmembrane receptor protein serine/threonine kinase signaling pathway	path:ko04075	Plant hormone signal transduction
mRNA_117154	14	0	28	Inf	-Inf	0.0477224	1	Down	262	Ntab-K326_AWOJ-SS6446.:22398-22659	gi|697144524|ref|XP_009626376.1|:evalue=1e-14:annot=uncharacterized protein LOC104117091 isoform X2 [Nicotiana tomentosiformis]
mRNA_117159	286	5	567	113.4	-6.82528	6.44426e-13	1.36654e-09	Down	1904	Ntab-K326_AWOJ-SS64505+:3976-6874	gi|697180040|ref|XP_009598994.1|:evalue=0.0:annot=BURP domain-containing protein 3-like [Nicotiana tomentosiformis]
mRNA_117199	35.5	71	0	0	Inf	0.000908446	0.0958624	up	1498	Ntab-K326_AWOJ-SS6451.:951802-953299
mRNA_117293	15	0	30	Inf	-Inf	0.03966	1	Down	304	Ntab-K326_AWOJ-SS64704+:75-470	gi|697185135|ref|XP_009601591.1|:evalue=1e-42:annot=beta-glucosidase 12-like [Nicotiana tomentosiformis]	GO:0008422,GO:0005975	beta-glucosidase activity|carbohydrate metabolic process	path:ko00500,path:ko00460,path:ko00940	Starch and sucrose metabolism|Cyanoamino acid metabolism|Phenylpropanoid biosynthesis
mRNA_117294	244	69	419	6.07246	-2.60228	0.000529185	0.0658543	Down	434	Ntab-K326_AWOJ-SS64719.:9870-10303	gi|1025309163|ref|XP_016501387.1|:evalue=3e-78:annot=uncharacterized protein LOC107819755 [Nicotiana tabacum]
mRNA_117349	41.5	79	4	0.0506329	4.30378	0.00847913	0.455925	up	3912	Ntab-K326_AWOJ-SS6480+:176158-182044	gi|1025303841|ref|XP_016500105.1|:evalue=0.0:annot=pentatricopeptide repeat-containing protein At5g64320, mitochondrial-like [Nicotiana tabacum]	GO:0005739	mitochondrion
mRNA_117376	23	44	2	0.0454545	4.45943	0.0435185	1	up	4834	Ntab-K326_AWOJ-SS64841+:25-5599
mRNA_117398	85.5	17	154	9.05882	-3.17932	0.00446249	0.30439	Down	2967	Ntab-K326_AWOJ-SS6490+:3277-9278	gi|1025339424|ref|XP_016507826.1|:evalue=0.0:annot=calcium-dependent protein kinase 28-like isoform X1 [Nicotiana tabacum]	GO:0005737,GO:0005886,GO:0005524,GO:0005509,GO:0009931,GO:0005516,GO:0004683,GO:0009738,GO:0035556,GO:0018105,GO:0046777	cytoplasm|plasma membrane|ATP binding|calcium ion binding|calcium-dependent protein serine/threonine kinase activity|calmodulin binding|calmodulin-dependent protein kinase activity|abscisic acid-activated signaling pathway|intracellular signal transduction|peptidyl-serine phosphorylation|protein autophosphorylation	path:ko04626	Plant-pathogen interaction
mRNA_11746	19.5	1	38	38	-5.24793	0.0418573	1	Down	1901	Ntab-K326_AWOJ-SS11490+:51912-58465	gi|697157010|ref|XP_009587260.1|:evalue=4e-87:annot=probable protein phosphatase 2C 8 isoform X1 [Nicotiana tomentosiformis]	GO:0046872,GO:0004722	metal ion binding|protein serine/threonine phosphatase activity
mRNA_117586	24	1	47	47	-5.55459	0.0201382	0.770884	Down	4700	Ntab-K326_AWOJ-SS6518+:437269-449914	gi|698540263|ref|XP_009765698.1|:evalue=2e-76:annot=uncharacterized protein LOC104217214 [Nicotiana sylvestris]
mRNA_117657	25	48	2	0.0416667	4.58496	0.0323988	0.982498	up	694	Ntab-K326_AWOJ-SS6527+:246646-247799	gi|698525009|ref|XP_009759316.1|:evalue=1e-113:annot=early nodulin-like protein 3 [Nicotiana sylvestris]	GO:0031225,GO:0046658,GO:0005886,GO:0009506,GO:0009055	anchored component of membrane|anchored component of plasma membrane|plasma membrane|plasmodesma|electron carrier activity
mRNA_117664	39	78	0	0	Inf	0.000489511	0.0620587	up	3384	Ntab-K326_AWOJ-SS653+:284003-293207	gi|1025259798|ref|XP_016490826.1|:evalue=6e-91:annot=pentatricopeptide repeat-containing protein At4g33990-like isoform X2 [Nicotiana tabacum]
mRNA_117673	61	109	13	0.119266	3.06774	0.0158736	0.666261	up	1666	Ntab-K326_AWOJ-SS653+:687548-690982	gi|1025040435|ref|XP_016445002.1|:evalue=0.0:annot=GATA transcription factor 8-like [Nicotiana tabacum]	GO:0005634,GO:0005667,GO:0003682,GO:0000977,GO:0001085,GO:0003700,GO:0001228,GO:0008270,GO:0030154,GO:0007623,GO:0045944,GO:0006357,GO:0009845,GO:0006366	nucleus|transcription factor complex|chromatin binding|RNA polymerase II regulatory region sequence-specific DNA binding|RNA polymerase II transcription factor binding|transcription factor activity, sequence-specific DNA binding|transcriptional activator activity, RNA polymerase II transcription regulatory region sequence-specific binding|zinc ion binding|cell differentiation|circadian rhythm|pos…
mRNA_117708	32.5	3	62	20.6667	-4.36923	0.0180717	0.726165	Down	1417	Ntab-K326_AWOJ-SS653.:510746-512162	gi|697111315|ref|XP_009609531.1|:evalue=0.0:annot=uncharacterized protein LOC104103336, partial [Nicotiana tomentosiformis]
mRNA_117734	3627.5	2050	5205	2.53902	-1.34427	0.0162321	0.677351	Down	3841	Ntab-K326_AWOJ-SS6533+:184563-188657	gi|698562094|ref|XP_009772313.1|:evalue=0.0:annot=probable LRR receptor-like serine/threonine-protein kinase At3g47570 [Nicotiana sylvestris]	GO:0016021,GO:0005886,GO:0009506,GO:0005524,GO:0001653,GO:0004675,GO:0031625,GO:0009793,GO:0009755,GO:0090558,GO:0046777,GO:0007178	integral component of membrane|plasma membrane|plasmodesma|ATP binding|peptide receptor activity|transmembrane receptor protein serine/threonine kinase activity|ubiquitin protein ligase binding|embryo development ending in seed dormancy|hormone-mediated signaling pathway|plant epidermis development|protein autophosphorylation|transmembrane receptor protein serine/threonine kinase signaling pathway
mRNA_117830	241	377	105	0.278515	1.84418	0.0115665	0.551767	up	1436	Ntab-K326_AWOJ-SS655+:127755-133053	gi|698544692|ref|XP_009767149.1|:evalue=0.0:annot=probable quinone oxidoreductase [Nicotiana sylvestris]	GO:0016628,GO:0008270,GO:0042206	oxidoreductase activity, acting on the CH-CH group of donors, NAD or NADP as acceptor|zinc ion binding|halogenated hydrocarbon catabolic process
mRNA_117916	207.5	415	0	0	Inf	2.11488e-13	5.24616e-10	up	2214	Ntab-K326_AWOJ-SS6561+:160418-166058	gi|1025394420|ref|XP_016436050.1|:evalue=0.0:annot=two-component response regulator-like APRR2 [Nicotiana tabacum]	GO:0005634,GO:0003677,GO:0003700,GO:0000160,GO:0006351	nucleus|DNA binding|transcription factor activity, sequence-specific DNA binding|phosphorelay signal transduction system|transcription, DNA-templated
mRNA_118060	111	6	216	36	-5.16993	7.59385e-06	0.00227871	Down	683	Ntab-K326_AWOJ-SS658.:20732-21414
mRNA_118067	193.5	59	328	5.55932	-2.47491	0.00197793	0.17256	Down	1199	Ntab-K326_AWOJ-SS6583+:122597-134942	gi|1025093105|ref|XP_016457547.1|:evalue=0.0:annot=phosphoglucomutase, cytoplasmic-like [Nicotiana tabacum]	GO:0005737,GO:0000287,GO:0004614,GO:0006006	cytoplasm|magnesium ion binding|phosphoglucomutase activity|glucose metabolic process	path:ko00010,path:ko00030,path:ko00052,path:ko00500,path:ko00520,path:ko00230,path:ko00521	Glycolysis / Gluconeogenesis|Pentose phosphate pathway|Galactose metabolism|Starch and sucrose metabolism|Amino sugar and nucleotide sugar metabolism|Purine metabolism|Streptomycin biosynthesis
mRNA_118071	20	0	40	Inf	-Inf	0.0152325	0.64961	Down	1011	Ntab-K326_AWOJ-SS6583.:88885-89895	gi|698481325|ref|XP_009787663.1|:evalue=5e-06:annot=uncharacterized protein LOC104235574 [Nicotiana sylvestris]
mRNA_118126	18.5	37	0	0	Inf	0.0203137	0.770884	up	1953	Ntab-K326_AWOJ-SS66+:98522-108415	gi|1025129931|ref|XP_016464574.1|:evalue=3e-163:annot=uncharacterized protein LOC107787500 isoform X3 [Nicotiana tabacum]
mRNA_118139	17.5	0	35	Inf	-Inf	0.0246284	0.856846	Down	2335	Ntab-K326_AWOJ-SS66+:362282-368467	gi|1025080980|ref|XP_016454525.1|:evalue=2e-132:annot=uncharacterized protein LOC107778740 isoform X1 [Nicotiana tabacum]
mRNA_11814	38.5	75	2	0.0266667	5.22882	0.00424345	0.292143	up	2468	Ntab-K326_AWOJ-SS11500+:13035-17657	gi|698441228|ref|XP_009761319.1|:evalue=0.0:annot=cell division cycle protein 48 homolog [Nicotiana sylvestris]	GO:0005886,GO:0005524,GO:0016787,GO:0007049	plasma membrane|ATP binding|hydrolase activity|cell cycle
mRNA_118231	18	36	0	0	Inf	0.0223711	0.808473	up	3408	Ntab-K326_AWOJ-SS6609+:25155-29619	gi|1025078267|ref|XP_016453851.1|:evalue=0.0:annot=AP-3 complex subunit delta-like [Nicotiana tabacum]	GO:0000139,GO:0030117,GO:0008565,GO:0007032,GO:0006886,GO:0080171,GO:1990019,GO:0016192	Golgi membrane|membrane coat|protein transporter activity|endosome organization|intracellular protein transport|lytic vacuole organization|protein storage vacuole organization|vesicle-mediated transport	path:ko04142	Lysosome
mRNA_118233	16.5	33	0	0	Inf	0.029785	0.940806	up	248	Ntab-K326_AWOJ-SS6609.:22031-22278
mRNA_118292	67.5	134	1	0.00746269	7.06609	2.50899e-05	0.00592569	up	1518	Ntab-K326_AWOJ-SS6616+:527158-528675	gi|1025227573|ref|XP_016483262.1|:evalue=4e-06:annot=uncharacterized protein LOC107803976 [Nicotiana tabacum]
mRNA_118374	718.5	1016	421	0.41437	1.27101	0.029713	0.940806	up	710	Ntab-K326_AWOJ-SS662+:1451651-1455178	gi|535771|gb|AAA34069.1|:evalue=7e-140:annot=dehydroquinate dehydratase/shikimate dehydrogenase, partial [Nicotiana tabacum]	GO:0009507,GO:0009570,GO:0003855,GO:0050661,GO:0004764,GO:0009073,GO:0009423,GO:0009793,GO:0019632	chloroplast|chloroplast stroma|3-dehydroquinate dehydratase activity|NADP binding|shikimate 3-dehydrogenase (NADP+) activity|aromatic amino acid family biosynthetic process|chorismate biosynthetic process|embryo development ending in seed dormancy|shikimate metabolic process	path:ko01230,path:ko00400	Biosynthesis of amino acids|Phenylalanine, tyrosine and tryptophan biosynthesis
mRNA_118426	45.5	86	5	0.0581395	4.10434	0.00785814	0.43414	up	1129	Ntab-K326_AWOJ-SS6623+:235014-237498	gi|1025399484|ref|XP_016453617.1|:evalue=6e-77:annot=probable cinnamyl alcohol dehydrogenase 6 [Nicotiana tabacum]	GO:0045551,GO:0052747,GO:0008270,GO:0009809	cinnamyl-alcohol dehydrogenase activity|sinapyl alcohol dehydrogenase activity|zinc ion binding|lignin biosynthetic process	path:ko00940	Phenylpropanoid biosynthesis
mRNA_118436	16	0	32	Inf	-Inf	0.0327687	0.982498	Down	898	Ntab-K326_AWOJ-SS6623.:132781-133678
mRNA_118518	617	898	336	0.374165	1.41825	0.0177869	0.717044	up	2089	Ntab-K326_AWOJ-SS6639+:110469-115961	gi|1025037415|ref|XP_016444246.1|:evalue=0.0:annot=probable anion transporter 3, chloroplastic [Nicotiana tabacum]	GO:0031969,GO:0016021,GO:0009536,GO:0005315,GO:0098656	chloroplast membrane|integral component of membrane|plastid|inorganic phosphate transmembrane transporter activity|anion transmembrane transport
mRNA_118594	26.5	53	0	0	Inf	0.00465018	0.308704	up	2220	Ntab-K326_AWOJ-SS6644+:291830-295783	gi|698549824|ref|XP_009768773.1|:evalue=1e-94:annot=copper chaperone for superoxide dismutase, chloroplastic/cytosolic isoform X2 [Nicotiana sylvestris]	GO:0009507,GO:0009570,GO:0005737,GO:0005829,GO:0004784,GO:0016532,GO:0008270,GO:0006878,GO:0030001,GO:0043085,GO:0019430	chloroplast|chloroplast stroma|cytoplasm|cytosol|superoxide dismutase activity|superoxide dismutase copper chaperone activity|zinc ion binding|cellular copper ion homeostasis|metal ion transport|positive regulation of catalytic activity|removal of superoxide radicals
mRNA_118634	5860.5	3167	8554	2.70098	-1.43348	0.0142355	0.625371	Down	1620	Ntab-K326_AWOJ-SS6651+:487690-490429	gi|698486530|ref|XP_009789991.1|:evalue=0.0:annot=1-aminocyclopropane-1-carboxylate oxidase 3-like [Nicotiana sylvestris]	GO:0009815,GO:0031418,GO:0046872,GO:0009693	1-aminocyclopropane-1-carboxylate oxidase activity|L-ascorbic acid binding|metal ion binding|ethylene biosynthetic process	path:ko00270	Cysteine and methionine metabolism
mRNA_118648	55.5	1	110	110	-6.78136	0.000138237	0.0225875	Down	5279	Ntab-K326_AWOJ-SS6652+:108501-114670	gi|697094754|ref|XP_009607941.1|:evalue=0.0:annot=mitochondrial phosphate carrier protein 3, mitochondrial-like [Nicotiana tomentosiformis]	GO:0005618,GO:0009507,GO:0016021,GO:0016020,GO:0005743,GO:0005739,GO:0005774,GO:0009651,GO:0006810	cell wall|chloroplast|integral component of membrane|membrane|mitochondrial inner membrane|mitochondrion|vacuolar membrane|response to salt stress|transport
mRNA_118812	36.5	73	0	0	Inf	0.000760321	0.0856	up	1420	Ntab-K326_AWOJ-SS6670+:727602-731117	gi|698441743|ref|XP_009762099.1|:evalue=0.0:annot=tubby-like F-box protein 8 isoform X1 [Nicotiana sylvestris]
mRNA_118875	15.5	0	31	Inf	-Inf	0.0360612	1	Down	589	Ntab-K326_AWOJ-SS66804+:9-919	gi|1025183122|ref|XP_016473348.1|:evalue=2e-53:annot=potassium transporter 4-like [Nicotiana tabacum]	GO:0016021,GO:0005886,GO:0005774,GO:0015079,GO:0009932,GO:0006813	integral component of membrane|plasma membrane|vacuolar membrane|potassium ion transmembrane transporter activity|cell tip growth|potassium ion transport
mRNA_118893	78	22	134	6.09091	-2.60666	0.0204695	0.774427	Down	1008	Ntab-K326_AWOJ-SS6683+:160005-168932	gi|1025322637|ref|XP_016504235.1|:evalue=0.0:annot=uncharacterized protein LOC107822227 [Nicotiana tabacum]
mRNA_118906	71	11	131	11.9091	-3.57399	0.0037632	0.269683	Down	1525	Ntab-K326_AWOJ-SS6686+:194085-196752	gi|698437720|ref|XP_009803929.1|:evalue=0.0:annot=tubby-like F-box protein 5 [Nicotiana sylvestris]
mRNA_118939	62.5	123	2	0.0162602	5.94251	0.000141588	0.0230416	up	7706	Ntab-K326_AWOJ-SS669+:1014220-1022153		GO:0005634,GO:0004519,GO:0003676,GO:0008233,GO:0003964,GO:0015074,GO:0006278,GO:0006313	nucleus|endonuclease activity|nucleic acid binding|peptidase activity|RNA-directed DNA polymerase activity|DNA integration|RNA-dependent DNA replication|transposition, DNA-mediated
mRNA_119056	920	538	1302	2.42007	-1.27505	0.0252157	0.868752	Down	2363	Ntab-K326_AWOJ-SS6710.:77687-80049	gi|1025192870|ref|XP_016475594.1|:evalue=0.0:annot=U-box domain-containing protein 19-like [Nicotiana tabacum]	GO:0016874,GO:0004842,GO:0008270,GO:0010029	ligase activity|ubiquitin-protein transferase activity|zinc ion binding|regulation of seed germination
mRNA_119111	20.5	41	0	0	Inf	0.0138637	0.614478	up	4901	Ntab-K326_AWOJ-SS6715+:42014-53770	gi|698440917|ref|XP_009760798.1|:evalue=2e-52:annot=uncharacterized protein LOC104213062 isoform X3 [Nicotiana sylvestris]
mRNA_119181	102.5	0	205	Inf	-Inf	3.76385e-08	2.35377e-05	Down	4365	Ntab-K326_AWOJ-SS6728+:234467-264460	gi|698478117|ref|XP_009786237.1|:evalue=0.0:annot=ABC transporter C family member 10-like [Nicotiana sylvestris]	GO:0016021,GO:0005774,GO:0005524,GO:0042626,GO:0008559	integral component of membrane|vacuolar membrane|ATP binding|ATPase activity, coupled to transmembrane movement of substances|xenobiotic-transporting ATPase activity
mRNA_119309	31.5	60	3	0.05	4.32193	0.020806	0.781992	up	2483	Ntab-K326_AWOJ-SS6737+:445755-450470	gi|1025191423|ref|XP_016475246.1|:evalue=6e-49:annot=mannose-1-phosphate guanyltransferase alpha-like isoform X1 [Nicotiana tabacum]	GO:0004475,GO:0009298	mannose-1-phosphate guanylyltransferase activity|GDP-mannose biosynthetic process	path:ko00051,path:ko00520	Fructose and mannose metabolism|Amino sugar and nucleotide sugar metabolism
mRNA_119352	25	0	50	Inf	-Inf	0.00611762	0.365378	Down	2651	Ntab-K326_AWOJ-SS6740.:5073-7723	gi|698526594|ref|XP_009760132.1|:evalue=4e-09:annot=uncharacterized protein LOC104212535 [Nicotiana sylvestris]
mRNA_119365	24.5	49	0	0	Inf	0.00670245	0.386654	up	1232	Ntab-K326_AWOJ-SS67412+:1327-7109
mRNA_119398	23	46	0	0	Inf	0.00879333	0.464343	up	3767	Ntab-K326_AWOJ-SS6748+:58391-65270	gi|698489525|ref|XP_009791307.1|:evalue=0.0:annot=serine/threonine-protein kinase Nek5-like [Nicotiana sylvestris]	GO:0055028,GO:0005524,GO:0004672,GO:0004674,GO:0043622,GO:0009913,GO:0007017,GO:0006468	cortical microtubule|ATP binding|protein kinase activity|protein serine/threonine kinase activity|cortical microtubule organization|epidermal cell differentiation|microtubule-based process|protein phosphorylation
mRNA_11942	200.5	83	318	3.83133	-1.93784	0.0122642	0.578376	Down	1297	Ntab-K326_AWOJ-SS11511+:727759-729357	gi|697142904|ref|XP_009625557.1|:evalue=0.0:annot=probable WRKY transcription factor 17 [Nicotiana tomentosiformis]	GO:0005634,GO:0005516,GO:0043565,GO:0003700,GO:0042742,GO:0010200,GO:0006351	nucleus|calmodulin binding|sequence-specific DNA binding|transcription factor activity, sequence-specific DNA binding|defense response to bacterium|response to chitin|transcription, DNA-templated
mRNA_119523	15	30	0	0	Inf	0.03966	1	up	945	Ntab-K326_AWOJ-SS676.:79605-80549
mRNA_119532	373	676	70	0.10355	3.2716	3.18728e-06	0.00109811	up	1769	Ntab-K326_AWOJ-SS6762+:79001-82705	gi|1025199077|ref|XP_016476598.1|:evalue=0.0:annot=uncharacterized protein LOC107798143 [Nicotiana tabacum]	GO:0046872,GO:0004806,GO:0016042	metal ion binding|triglyceride lipase activity|lipid catabolic process
mRNA_119592	17	0	34	Inf	-Inf	0.0270942	0.897329	Down	254	Ntab-K326_AWOJ-SS6765.:22988-23241
mRNA_1196	215	317	113	0.356467	1.48816	0.0461712	1	up	945	Ntab-K326_AWOJ-SS10179+:166925-172710
mRNA_119641	21.5	0	43	Inf	-Inf	0.0115301	0.550738	Down	766	Ntab-K326_AWOJ-SS6771+:77860-81979	gi|1025064191|ref|XP_016450373.1|:evalue=6e-25:annot=uncharacterized protein LOC107775183 [Nicotiana tabacum]
mRNA_119646	371	525	217	0.413333	1.27462	0.0495058	1	up	2557	Ntab-K326_AWOJ-SS6771+:230120-232760	gi|697118292|ref|XP_009613069.1|:evalue=4e-169:annot=uncharacterized protein LOC104106270 [Nicotiana tomentosiformis]
mRNA_119752	19358.5	9134	29583	3.23878	-1.69545	0.0208605	0.783249	Down	1422	Ntab-K326_AWOJ-SS6782.:208365-209786	gi|1025179668|ref|XP_016472458.1|:evalue=0.0:annot=osmotin-like [Nicotiana tabacum]	GO:0005773,GO:0006952,GO:0009607	vacuole|defense response|response to biotic stimulus
mRNA_119754	883.5	307	1460	4.7557	-2.24966	0.000137213	0.0225539	Down	1649	Ntab-K326_AWOJ-SS6782.:216568-218216	gi|1025096652|ref|XP_016464895.1|:evalue=1e-178:annot=osmotin-like protein [Nicotiana tabacum]	GO:0006952,GO:0009607	defense response|response to biotic stimulus
mRNA_119862	233	0	466	Inf	-Inf	1.95464e-14	5.81843e-11	Down	2969	Ntab-K326_AWOJ-SS68+:2188896-2266079	gi|1025030842|ref|XP_016491338.1|:evalue=0.0:annot=calmodulin-binding protein 60 D-like [Nicotiana tabacum]	GO:0005634,GO:0003677,GO:0006355,GO:0006950,GO:0006351	nucleus|DNA binding|regulation of transcription, DNA-templated|response to stress|transcription, DNA-templated
mRNA_119864	37	73	1	0.0136986	6.18982	0.00239751	0.198684	up	2528	Ntab-K326_AWOJ-SS68+:2188917-2198110	gi|697106177|ref|XP_009606927.1|:evalue=0.0:annot=uncharacterized protein LOC104101191 isoform X2 [Nicotiana tomentosiformis]	GO:0005634,GO:0003677,GO:0006355,GO:0006950,GO:0006351	nucleus|DNA binding|regulation of transcription, DNA-templated|response to stress|transcription, DNA-templated
mRNA_119909	32	0	64	Inf	-Inf	0.0017053	0.154198	Down	739	Ntab-K326_AWOJ-SS68.:479421-480159	gi|698481325|ref|XP_009787663.1|:evalue=7e-07:annot=uncharacterized protein LOC104235574 [Nicotiana sylvestris]
mRNA_119928	981	578	1384	2.39446	-1.2597	0.0261196	0.885947	Down	773	Ntab-K326_AWOJ-SS68.:1987162-1987934	gi|698576482|ref|XP_009776221.1|:evalue=1e-37:annot=uncharacterized protein LOC104226034 [Nicotiana sylvestris]
mRNA_119968	2474.5	3892	1057	0.271583	1.88054	0.000774481	0.0868001	up	2561	Ntab-K326_AWOJ-SS6808-:35580-38305	gi|698469913|ref|XP_009783682.1|:evalue=6e-103:annot=light-induced protein, chloroplastic-like [Nicotiana sylvestris]	GO:0009535,GO:0006950	chloroplast thylakoid membrane|response to stress
mRNA_119988	17	34	0	0	Inf	0.0270942	0.897329	up	1858	Ntab-K326_AWOJ-SS6810+:100550-106204	gi|1025070841|ref|XP_016452002.1|:evalue=0.0:annot=probable beta-1,3-galactosyltransferase 2 isoform X1 [Nicotiana tabacum]	GO:0000139,GO:0016021,GO:0008378,GO:0006486	Golgi membrane|integral component of membrane|galactosyltransferase activity|protein glycosylation
mRNA_120016	25.5	49	2	0.0408163	4.61471	0.0300707	0.944179	up	554	Ntab-K326_AWOJ-SS682+:274705-276321	gi|698504628|ref|XP_009797815.1|:evalue=2e-79:annot=probable trehalose-phosphate phosphatase J isoform X1 [Nicotiana sylvestris]	GO:0005730,GO:0005634,GO:0004805,GO:0046686,GO:0005992	nucleolus|nucleus|trehalose-phosphatase activity|response to cadmium ion|trehalose biosynthetic process	path:ko00500	Starch and sucrose metabolism
mRNA_120299	46.5	0	93	Inf	-Inf	0.00013643	0.0225539	Down	4903	Ntab-K326_AWOJ-SS686+:30713-35705		GO:0004190,GO:0003677,GO:0003887,GO:0004519,GO:0046872,GO:0003723,GO:0003964,GO:0015074,GO:0006310	aspartic-type endopeptidase activity|DNA binding|DNA-directed DNA polymerase activity|endonuclease activity|metal ion binding|RNA binding|RNA-directed DNA polymerase activity|DNA integration|DNA recombination
mRNA_120382	30.5	0	61	Inf	-Inf	0.00223943	0.18771	Down	1959	Ntab-K326_AWOJ-SS6872+:79358-84914	gi|697135832|ref|XP_009621984.1|:evalue=0.0:annot=bifunctional protein FolD 2 isoform X1 [Nicotiana tomentosiformis]	GO:0009507,GO:0005829,GO:0004477,GO:0004488,GO:0009396,GO:0009853,GO:0035999	chloroplast|cytosol|methenyltetrahydrofolate cyclohydrolase activity|methylenetetrahydrofolate dehydrogenase (NADP+) activity|folic acid-containing compound biosynthetic process|photorespiration|tetrahydrofolate interconversion
mRNA_120394	2042.5	483	3602	7.45756	-2.8987	6.09531e-07	0.00026069	Down	1285	Ntab-K326_AWOJ-SS6873+:407489-409563	gi|4929153|gb|AAD33880.1|AF141653_1:evalue=0.0:annot=beta-1,3-glucanase [Nicotiana tabacum]	GO:0005615,GO:0042973,GO:0005975,GO:0006952	extracellular space|glucan endo-1,3-beta-D-glucosidase activity|carbohydrate metabolic process|defense response
mRNA_120395	389	86	692	8.04651	-3.00836	1.19964e-05	0.0032229	Down	2081	Ntab-K326_AWOJ-SS6873+:407489-409569	gi|4929153|gb|AAD33880.1|AF141653_1:evalue=0.0:annot=beta-1,3-glucanase [Nicotiana tabacum]	GO:0005615,GO:0042973,GO:0005975,GO:0006952	extracellular space|glucan endo-1,3-beta-D-glucosidase activity|carbohydrate metabolic process|defense response
mRNA_120429	2689	687	4691	6.82824	-2.77151	1.75116e-06	0.000654865	Down	1809	Ntab-K326_AWOJ-SS6878+:51794-56044	gi|697128955|ref|XP_009618532.1|:evalue=0.0:annot=cytochrome P450 83B1-like [Nicotiana tomentosiformis]	GO:0005783,GO:0016021,GO:0016020,GO:0005739,GO:0005886,GO:0020037,GO:0005506,GO:0016709,GO:0048830,GO:0052544,GO:0042742,GO:0009759,GO:0009684,GO:0009682,GO:0040008,GO:0010114,GO:0009641,GO:0000162	endoplasmic reticulum|integral component of membrane|membrane|mitochondrion|plasma membrane|heme binding|iron ion binding|oxidoreductase activity, acting on paired donors, with incorporation or reduction of molecular oxygen, NAD(P)H as one donor, and incorporation of one atom of oxygen|adventitious root development|defense response by callose deposition in cell wall|defense response to bacterium|…
mRNA_120522	135	2	268	134	-7.06609	1.74232e-08	1.15768e-05	Down	798	Ntab-K326_AWOJ-SS69038+:16797-17835	gi|697169847|ref|XP_009593830.1|:evalue=2e-125:annot=uncharacterized protein LOC104090439 [Nicotiana tomentosiformis]
mRNA_12055	458.5	154	763	4.95455	-2.30875	0.000351014	0.0483737	Down	3119	Ntab-K326_AWOJ-SS11524.:292117-295235	gi|698426218|ref|XP_009786517.1|:evalue=0.0:annot=probable LRR receptor-like serine/threonine-protein kinase At4g36180 [Nicotiana sylvestris]	GO:0016021,GO:0005886,GO:0009506,GO:0005524,GO:0001653,GO:0004675,GO:0031625,GO:0009793,GO:0009755,GO:0090558,GO:0046777,GO:0007178	integral component of membrane|plasma membrane|plasmodesma|ATP binding|peptide receptor activity|transmembrane receptor protein serine/threonine kinase activity|ubiquitin protein ligase binding|embryo development ending in seed dormancy|hormone-mediated signaling pathway|plant epidermis development|protein autophosphorylation|transmembrane receptor protein serine/threonine kinase signaling pathway
mRNA_120613	17	0	34	Inf	-Inf	0.0270942	0.897329	Down	816	Ntab-K326_AWOJ-SS6922.:146851-147666
mRNA_120627	14	0	28	Inf	-Inf	0.0477224	1	Down	1065	Ntab-K326_AWOJ-SS693+:212862-220305	gi|697159983|ref|XP_009588765.1|:evalue=2e-106:annot=maf-like protein DDB_G0281937 isoform X2 [Nicotiana tomentosiformis]	GO:0005737	cytoplasm
mRNA_120672	126.5	30	223	7.43333	-2.89401	0.00222603	0.18771	Down	3549	Ntab-K326_AWOJ-SS6939+:236820-240558	gi|1025090840|ref|XP_016456965.1|:evalue=0.0:annot=protein-tyrosine-phosphatase MKP1-like isoform X2 [Nicotiana tabacum]	GO:0005829,GO:0017017,GO:0004725,GO:0006952,GO:0000188,GO:0006470,GO:0009651,GO:0010224,GO:0010225	cytosol|MAP kinase tyrosine/serine/threonine phosphatase activity|protein tyrosine phosphatase activity|defense response|inactivation of MAPK activity|protein dephosphorylation|response to salt stress|response to UV-B|response to UV-C
mRNA_120731	41.5	74	9	0.121622	3.03953	0.0428533	1	up	3079	Ntab-K326_AWOJ-SS6946+:151125-188646	gi|1025371826|ref|XP_016514896.1|:evalue=0.0:annot=auxin response factor 2-like isoform X2 [Nicotiana tabacum]	GO:0005634,GO:0043565,GO:0003700,GO:0009734,GO:0010227,GO:0010047,GO:0010150,GO:0008285,GO:0045892,GO:0048481,GO:0009911,GO:0009737,GO:0006351	nucleus|sequence-specific DNA binding|transcription factor activity, sequence-specific DNA binding|auxin-activated signaling pathway|floral organ abscission|fruit dehiscence|leaf senescence|negative regulation of cell proliferation|negative regulation of transcription, DNA-templated|ovule development|positive regulation of flower development|response to abscisic acid|transcription, DNA-templated
mRNA_120743	62	121	3	0.0247934	5.3339	0.000331876	0.0466873	up	5709	Ntab-K326_AWOJ-SS6947+:252012-261939	gi|697152028|ref|XP_009630245.1|:evalue=0.0:annot=putative 1-phosphatidylinositol-3-phosphate 5-kinase FAB1C [Nicotiana tomentosiformis]	GO:0000285,GO:0005524,GO:0046854,GO:0090332	1-phosphatidylinositol-3-phosphate 5-kinase activity|ATP binding|phosphatidylinositol phosphorylation|stomatal closure	path:ko00562,path:ko04070,path:ko04145,path:ko04810	Inositol phosphate metabolism|Phosphatidylinositol signaling system|Phagosome|Regulation of actin cytoskeleton
mRNA_120759	59	101	17	0.168317	2.57075	0.0406548	1	up	1873	Ntab-K326_AWOJ-SS695+:107370-109866	gi|697153468|ref|XP_009630982.1|:evalue=2e-159:annot=zinc-finger homeodomain protein 5-like [Nicotiana tomentosiformis]	GO:0005634,GO:0003677,GO:0046872,GO:0042803,GO:0003700,GO:0009738,GO:0045893,GO:0009737,GO:0006351	nucleus|DNA binding|metal ion binding|protein homodimerization activity|transcription factor activity, sequence-specific DNA binding|abscisic acid-activated signaling pathway|positive regulation of transcription, DNA-templated|response to abscisic acid|transcription, DNA-templated
mRNA_120800	38.5	77	0	0	Inf	0.000534262	0.0661867	up	1562	Ntab-K326_AWOJ-SS6952+:111769-116690	gi|1025289122|ref|XP_016497021.1|:evalue=0.0:annot=probable protein phosphatase 2C 34 [Nicotiana tabacum]	GO:0046872,GO:0004722	metal ion binding|protein serine/threonine phosphatase activity
mRNA_120825	198	68	328	4.82353	-2.27009	0.00392606	0.27584	Down	2828	Ntab-K326_AWOJ-SS6954+:507398-511249	gi|698566565|ref|XP_009773538.1|:evalue=0.0:annot=probable strigolactone esterase DAD2 [Nicotiana sylvestris]	GO:0016788,GO:0010223,GO:1901601	hydrolase activity, acting on ester bonds|secondary shoot formation|strigolactone biosynthetic process
mRNA_120826	38.5	69	8	0.115942	3.10852	0.0463417	1	up	1097	Ntab-K326_AWOJ-SS6954+:507445-511249	gi|698566565|ref|XP_009773538.1|:evalue=4e-178:annot=probable strigolactone esterase DAD2 [Nicotiana sylvestris]	GO:0016788,GO:0010223,GO:1901601	hydrolase activity, acting on ester bonds|secondary shoot formation|strigolactone biosynthetic process
mRNA_120874	132	214	50	0.233645	2.09761	0.0194617	0.759069	up	1774	Ntab-K326_AWOJ-SS696+:957707-960087	gi|1025175908|ref|XP_016471686.1|:evalue=0.0:annot=myosin heavy chain kinase B-like [Nicotiana tabacum]	GO:0005826,GO:0005737,GO:0005524,GO:0016905,GO:0045159,GO:0004674,GO:0000281,GO:0031037,GO:0018107,GO:0046777	actomyosin contractile ring|cytoplasm|ATP binding|myosin heavy chain kinase activity|myosin II binding|protein serine/threonine kinase activity|mitotic cytokinesis|myosin II filament disassembly|peptidyl-threonine phosphorylation|protein autophosphorylation
mRNA_120910	1033.5	1417	650	0.458716	1.12433	0.0455162	1	up	659	Ntab-K326_AWOJ-SS696.:59338-59996	gi|1027854125|ref|NP_001312106.1|:evalue=3e-71:annot=geranylgeranyl pyrophosphate synthase, chloroplastic-like [Nicotiana tabacum]	GO:0009507,GO:0009536,GO:0004161,GO:0004311,GO:0004337,GO:0046872,GO:0016117,GO:0045337,GO:0033384,GO:0033386,GO:0006720	chloroplast|plastid|dimethylallyltranstransferase activity|farnesyltranstransferase activity|geranyltranstransferase activity|metal ion binding|carotenoid biosynthetic process|farnesyl diphosphate biosynthetic process|geranyl diphosphate biosynthetic process|geranylgeranyl diphosphate biosynthetic process|isoprenoid metabolic process	path:ko00900	Terpenoid backbone biosynthesis
mRNA_120945	51.5	93	10	0.107527	3.21723	0.0195431	0.761443	up	2490	Ntab-K326_AWOJ-SS6963+:85482-91557	gi|1025373957|ref|XP_016515448.1|:evalue=0.0:annot=putative F-box/FBD/LRR-repeat protein At5g56810 [Nicotiana tabacum]
mRNA_120983	23	46	0	0	Inf	0.00879333	0.464343	up	9223	Ntab-K326_AWOJ-SS6971+:480836-493195	gi|698581502|ref|XP_009777567.1|:evalue=0.0:annot=uncharacterized protein LOC104227112 isoform X11 [Nicotiana sylvestris]
mRNA_120989	14.5	29	0	0	Inf	0.0435541	1	up	323	Ntab-K326_AWOJ-SS6971.:480440-480762
mRNA_121	153	233	73	0.313305	1.67436	0.0458795	1	up	2217	Ntab-K326_AWOJ-SS10002+:7960-14614	gi|1025072396|ref|XP_016452385.1|:evalue=0.0:annot=glucomannan 4-beta-mannosyltransferase 2-like isoform X1 [Nicotiana tabacum]	GO:0005794,GO:0000139,GO:0016021,GO:0047259,GO:0051753,GO:0071555,GO:0097502,GO:0010192,GO:0048359	Golgi apparatus|Golgi membrane|integral component of membrane|glucomannan 4-beta-mannosyltransferase activity|mannan synthase activity|cell wall organization|mannosylation|mucilage biosynthetic process|mucilage metabolic process involved in seed coat development
mRNA_121099	7477	2493	12461	4.9984	-2.32147	0.000185194	0.0288321	Down	721	Ntab-K326_AWOJ-SS7+:79482-80743	gi|1025179672|ref|XP_016472460.1|:evalue=4e-72:annot=proteinase inhibitor I-B [Nicotiana tabacum]	GO:0005576,GO:0004867,GO:0009611	extracellular region|serine-type endopeptidase inhibitor activity|response to wounding
mRNA_121101	898.5	491	1306	2.65988	-1.41136	0.0137616	0.614478	Down	1306	Ntab-K326_AWOJ-SS7.:73419-74724	gi|1025096652|ref|XP_016464895.1|:evalue=6e-177:annot=osmotin-like protein [Nicotiana tabacum]	GO:0006952,GO:0009607	defense response|response to biotic stimulus
mRNA_121115	109	38	180	4.73684	-2.24393	0.0207442	0.780852	Down	923	Ntab-K326_AWOJ-SS7000+:269445-271051	gi|1025073237|ref|XP_016452589.1|:evalue=0.0:annot=putative leucine-rich repeat receptor-like serine/threonine-protein kinase At2g24130 [Nicotiana tabacum]	GO:0016021,GO:0031966,GO:0005739,GO:0005524,GO:0004674	integral component of membrane|mitochondrial membrane|mitochondrion|ATP binding|protein serine/threonine kinase activity
mRNA_121133	58	109	7	0.0642202	3.96083	0.00396042	0.27726	up	4105	Ntab-K326_AWOJ-SS7002+:43112-49974	gi|1025231069|ref|XP_016484143.1|:evalue=0.0:annot=late blight resistance protein R1-A-like isoform X1 [Nicotiana tabacum]	GO:0005737,GO:0016020,GO:0043531,GO:0005524,GO:0009626	cytoplasm|membrane|ADP binding|ATP binding|plant-type hypersensitive response
mRNA_121135	37	3	71	23.6667	-4.56478	0.0095886	0.489409	Down	4111	Ntab-K326_AWOJ-SS7002+:43213-49612	gi|1025231069|ref|XP_016484143.1|:evalue=0.0:annot=late blight resistance protein R1-A-like isoform X1 [Nicotiana tabacum]	GO:0005737,GO:0016020,GO:0043531,GO:0005524,GO:0009626	cytoplasm|membrane|ADP binding|ATP binding|plant-type hypersensitive response
mRNA_12115	46	84	8	0.0952381	3.39232	0.0204596	0.774427	up	239	Ntab-K326_AWOJ-SS11535.:44545-44783
mRNA_121151	65	15	115	7.66667	-2.9386	0.0169557	0.691403	Down	844	Ntab-K326_AWOJ-SS7005+:234015-235131	gi|1025065071|ref|XP_016450577.1|:evalue=7e-164:annot=glutathione S-transferase U10-like [Nicotiana tabacum]	GO:0005737,GO:0005829,GO:0004364,GO:0006749,GO:0009636,GO:0009407	cytoplasm|cytosol|glutathione transferase activity|glutathione metabolic process|response to toxic substance|toxin catabolic process	path:ko00480,path:ko00980,path:ko00982	Glutathione metabolism|Metabolism of xenobiotics by cytochrome P450|Drug metabolism - cytochrome P450
mRNA_121234	15	30	0	0	Inf	0.03966	1	up	274	Ntab-K326_AWOJ-SS7018+:172332-173559
mRNA_121353	118	50	186	3.72	-1.8953	0.0412645	1	Down	2975	Ntab-K326_AWOJ-SS7028+:401687-405267	gi|697127306|ref|XP_009617698.1|:evalue=0.0:annot=probable LRR receptor-like serine/threonine-protein kinase At3g47570 [Nicotiana tomentosiformis]	GO:0016021,GO:0005886,GO:0005524,GO:0004674	integral component of membrane|plasma membrane|ATP binding|protein serine/threonine kinase activity
mRNA_121392	60	120	0	0	Inf	1.59032e-05	0.00408099	up	1188	Ntab-K326_AWOJ-SS703+:80251-81555	gi|697145114|ref|XP_009626682.1|:evalue=0.0:annot=growth-regulating factor 1-like [Nicotiana tomentosiformis]	GO:0005634,GO:0005524,GO:0032502,GO:0006355,GO:0006351	nucleus|ATP binding|developmental process|regulation of transcription, DNA-templated|transcription, DNA-templated
mRNA_12140	29.5	0	59	Inf	-Inf	0.00268717	0.212513	Down	1313	Ntab-K326_AWOJ-SS11540+:84281-88410	gi|698521373|ref|XP_009757499.1|:evalue=3e-156:annot=ribosomal protein S11, mitochondrial-like [Nicotiana sylvestris]	GO:0005739,GO:0005840,GO:0019843,GO:0003735,GO:0000741,GO:0010197,GO:0006412	mitochondrion|ribosome|rRNA binding|structural constituent of ribosome|karyogamy|polar nucleus fusion|translation
mRNA_121440	16	32	0	0	Inf	0.0327687	0.982498	up	2037	Ntab-K326_AWOJ-SS7034+:328754-335949	gi|698524613|ref|XP_009759111.1|:evalue=0.0:annot=transcription elongation factor S-II-like [Nicotiana sylvestris]	GO:0005634,GO:0003677,GO:0003746,GO:0008270,GO:0009910,GO:0034243,GO:0009739,GO:0010162,GO:0009845,GO:0006351	nucleus|DNA binding|translation elongation factor activity|zinc ion binding|negative regulation of flower development|regulation of transcription elongation from RNA polymerase II promoter|response to gibberellin|seed dormancy process|seed germination|transcription, DNA-templated
mRNA_121472	223.5	440	7	0.0159091	5.974	3.93906e-10	3.75817e-07	up	1669	Ntab-K326_AWOJ-SS7035+:168807-172904	gi|1025332748|ref|XP_016506712.1|:evalue=0.0:annot=serine hydroxymethyltransferase 3, chloroplastic-like [Nicotiana tabacum]	GO:0009507,GO:0004372,GO:0030170,GO:0006544,GO:0006563,GO:0035999	chloroplast|glycine hydroxymethyltransferase activity|pyridoxal phosphate binding|glycine metabolic process|L-serine metabolic process|tetrahydrofolate interconversion	path:ko01200,path:ko01230,path:ko00630,path:ko00680,path:ko00260,path:ko00460,path:ko00670	Carbon metabolism|Biosynthesis of amino acids|Glyoxylate and dicarboxylate metabolism|Methane metabolism|Glycine, serine and threonine metabolism|Cyanoamino acid metabolism|One carbon pool by folate
mRNA_121473	380.5	142	619	4.35915	-2.12405	0.0013674	0.132327	Down	1765	Ntab-K326_AWOJ-SS7035+:168807-172904	gi|1025332748|ref|XP_016506712.1|:evalue=0.0:annot=serine hydroxymethyltransferase 3, chloroplastic-like [Nicotiana tabacum]	GO:0009507,GO:0004372,GO:0030170,GO:0006544,GO:0006563,GO:0035999	chloroplast|glycine hydroxymethyltransferase activity|pyridoxal phosphate binding|glycine metabolic process|L-serine metabolic process|tetrahydrofolate interconversion	path:ko01200,path:ko01230,path:ko00630,path:ko00680,path:ko00260,path:ko00460,path:ko00670	Carbon metabolism|Biosynthesis of amino acids|Glyoxylate and dicarboxylate metabolism|Methane metabolism|Glycine, serine and threonine metabolism|Cyanoamino acid metabolism|One carbon pool by folate
mRNA_121511	88.5	10	167	16.7	-4.06178	0.000493594	0.0624699	Down	1533	Ntab-K326_AWOJ-SS704+:8770-10676	gi|697156910|ref|XP_009587207.1|:evalue=0.0:annot=G-type lectin S-receptor-like serine/threonine-protein kinase At4g27290 isoform X1 [Nicotiana tomentosiformis]	GO:0005886,GO:0009506,GO:0005524,GO:0005516,GO:0030246,GO:0004674,GO:0006952,GO:0006468,GO:0048544	plasma membrane|plasmodesma|ATP binding|calmodulin binding|carbohydrate binding|protein serine/threonine kinase activity|defense response|protein phosphorylation|recognition of pollen
mRNA_121512	43.5	9	78	8.66667	-3.11548	0.0347461	1	Down	1552	Ntab-K326_AWOJ-SS704+:8770-10676	gi|1025082013|ref|XP_016454780.1|:evalue=0.0:annot=G-type lectin S-receptor-like serine/threonine-protein kinase At4g27290 [Nicotiana tabacum]	GO:0005886,GO:0009506,GO:0005524,GO:0005516,GO:0030246,GO:0004674,GO:0006952,GO:0006468,GO:0048544	plasma membrane|plasmodesma|ATP binding|calmodulin binding|carbohydrate binding|protein serine/threonine kinase activity|defense response|protein phosphorylation|recognition of pollen
mRNA_121513	19	0	38	Inf	-Inf	0.0184458	0.730549	Down	1907	Ntab-K326_AWOJ-SS704+:8770-10676	gi|697156910|ref|XP_009587207.1|:evalue=0.0:annot=G-type lectin S-receptor-like serine/threonine-protein kinase At4g27290 isoform X1 [Nicotiana tomentosiformis]	GO:0005886,GO:0009506,GO:0005524,GO:0005516,GO:0030246,GO:0004674,GO:0006952,GO:0006468,GO:0048544	plasma membrane|plasmodesma|ATP binding|calmodulin binding|carbohydrate binding|protein serine/threonine kinase activity|defense response|protein phosphorylation|recognition of pollen
mRNA_121544	224	79	369	4.67089	-2.2237	0.00329675	0.24339	Down	1242	Ntab-K326_AWOJ-SS70412.:17626-18867	gi|1025046804|ref|XP_016446599.1|:evalue=1e-90:annot=VQ motif-containing protein 22-like [Nicotiana tabacum]
mRNA_121551	17	34	0	0	Inf	0.0270942	0.897329	up	2764	Ntab-K326_AWOJ-SS7044+:165658-193779	gi|1025132197|ref|XP_016464939.1|:evalue=0.0:annot=acyltransferase-like protein At1g54570, chloroplastic [Nicotiana tabacum]	GO:0009507,GO:0010287,GO:0004144,GO:0033306,GO:0019432	chloroplast|plastoglobule|diacylglycerol O-acyltransferase activity|phytol metabolic process|triglyceride biosynthetic process
mRNA_121558	4804.5	2897	6712	2.31688	-1.21218	0.0333681	0.993672	Down	771	Ntab-K326_AWOJ-SS70446.:4-774
mRNA_121579	152.5	68	237	3.48529	-1.80128	0.0326481	0.982498	Down	975	Ntab-K326_AWOJ-SS70516.:4204-5178	gi|698440964|ref|XP_009760892.1|:evalue=8e-100:annot=auxin-induced protein 6B-like [Nicotiana sylvestris]	GO:0005730,GO:0005634,GO:0005886,GO:0009926,GO:0009734,GO:0007275,GO:0046620	nucleolus|nucleus|plasma membrane|auxin polar transport|auxin-activated signaling pathway|multicellular organismal development|regulation of organ growth
mRNA_121610	3510.5	5290	1731	0.327221	1.61166	0.00414846	0.288096	up	1849	Ntab-K326_AWOJ-SS7054+:39609-44120	gi|1025180960|ref|XP_016472789.1|:evalue=0.0:annot=jasmonic acid-amido synthetase JAR1-like [Nicotiana tabacum]	GO:0080123,GO:0009864,GO:0009694,GO:2000030,GO:0009733,GO:0009416,GO:0010046,GO:0010224,GO:0009611	jasmonate-amino synthetase activity|induced systemic resistance, jasmonic acid mediated signaling pathway|jasmonic acid metabolic process|regulation of response to red or far red light|response to auxin|response to light stimulus|response to mycotoxin|response to UV-B|response to wounding	path:ko04075	Plant hormone signal transduction
mRNA_121648	349.5	194	505	2.60309	-1.38023	0.0360696	1	Down	550	Ntab-K326_AWOJ-SS7059+:232213-233911
mRNA_121659	21.5	43	0	0	Inf	0.0115301	0.550738	up	254	Ntab-K326_AWOJ-SS7059.:201190-201443
mRNA_121729	14.5	0	29	Inf	-Inf	0.0435541	1	Down	894	Ntab-K326_AWOJ-SS7063+:3394-11762
mRNA_121762	48.5	12	85	7.08333	-2.82443	0.0411129	1	Down	1217	Ntab-K326_AWOJ-SS707+:68283-78838	gi|1025040153|ref|XP_016444938.1|:evalue=5e-179:annot=E3 ubiquitin-protein ligase MARCH2-like isoform X1 [Nicotiana tabacum]
mRNA_121825	69.5	22	117	5.31818	-2.41093	0.0387897	1	Down	1831	Ntab-K326_AWOJ-SS7079+:151463-154935	gi|697109312|ref|XP_009608512.1|:evalue=7e-153:annot=protein unc-45 homolog A isoform X1 [Nicotiana tomentosiformis]	GO:0005634,GO:0048471,GO:0030154,GO:0007517	nucleus|perinuclear region of cytoplasm|cell differentiation|muscle organ development
mRNA_121836	156	71	241	3.39437	-1.76314	0.0348158	1	Down	1904	Ntab-K326_AWOJ-SS7079+:447922-453366	gi|697145878|ref|XP_009627080.1|:evalue=3e-56:annot=branched-chain-amino-acid aminotransferase 3, chloroplastic-like isoform X4 [Nicotiana tomentosiformis]	GO:0009507,GO:0009570,GO:0052656,GO:0052654,GO:0052655,GO:0009097,GO:0009098,GO:0009099	chloroplast|chloroplast stroma|L-isoleucine transaminase activity|L-leucine transaminase activity|L-valine transaminase activity|isoleucine biosynthetic process|leucine biosynthetic process|valine biosynthetic process	path:ko01210,path:ko01230,path:ko00270,path:ko00280,path:ko00290,path:ko00770	2-Oxocarboxylic acid metabolism|Biosynthesis of amino acids|Cysteine and methionine metabolism|Valine, leucine and isoleucine degradation|Valine, leucine and isoleucine biosynthesis|Pantothenate and CoA biosynthesis
mRNA_121909	15	30	0	0	Inf	0.03966	1	up	1074	Ntab-K326_AWOJ-SS70886+:56322-61624	gi|697175311|ref|XP_009596595.1|:evalue=2e-50:annot=chromatin-remodeling complex subunit ies6-like [Nicotiana tomentosiformis]
mRNA_121959	18.5	37	0	0	Inf	0.0203137	0.770884	up	1476	Ntab-K326_AWOJ-SS71+:477980-484027	gi|1025151802|ref|XP_016473451.1|:evalue=3e-178:annot=expansin-B3-like [Nicotiana tabacum]	GO:0005618,GO:0005576,GO:0016020,GO:0009506,GO:0071555,GO:0019953,GO:0006949	cell wall|extracellular region|membrane|plasmodesma|cell wall organization|sexual reproduction|syncytium formation
mRNA_121989	893.5	1647	140	0.085003	3.55634	1.29441e-08	9.08747e-06	up	2121	Ntab-K326_AWOJ-SS7104+:511855-516322	gi|697127733|ref|XP_009617912.1|:evalue=0.0:annot=phospho-2-dehydro-3-deoxyheptonate aldolase 1, chloroplastic-like [Nicotiana tomentosiformis]	GO:0009507,GO:0003849,GO:0009073,GO:0009423	chloroplast|3-deoxy-7-phosphoheptulonate synthase activity|aromatic amino acid family biosynthetic process|chorismate biosynthetic process	path:ko01230,path:ko00400	Biosynthesis of amino acids|Phenylalanine, tyrosine and tryptophan biosynthesis
mRNA_122063	173.5	75	272	3.62667	-1.85864	0.0214947	0.799395	Down	4922	Ntab-K326_AWOJ-SS7112.:109022-113943
mRNA_12211	39	74	4	0.0540541	4.20945	0.0117793	0.55941	up	1767	Ntab-K326_AWOJ-SS11560+:385393-391706	gi|698475402|ref|XP_009785083.1|:evalue=2e-90:annot=uncharacterized protein LOC104233395 isoform X2 [Nicotiana sylvestris]
mRNA_122158	15.5	31	0	0	Inf	0.0360612	1	up	1104	Ntab-K326_AWOJ-SS7122+:475955-484608	gi|698581871|ref|XP_009777666.1|:evalue=0.0:annot=eukaryotic translation initiation factor 3 subunit I-like isoform X2 [Nicotiana sylvestris]	GO:0080008,GO:0005829,GO:0016282,GO:0033290,GO:0005852,GO:0003743,GO:0001731,GO:0006446,GO:0046686,GO:0009651	Cul4-RING E3 ubiquitin ligase complex|cytosol|eukaryotic 43S preinitiation complex|eukaryotic 48S preinitiation complex|eukaryotic translation initiation factor 3 complex|translation initiation factor activity|formation of translation preinitiation complex|regulation of translational initiation|response to cadmium ion|response to salt stress	path:ko03013	RNA transport
mRNA_12218	21	42	0	0	Inf	0.012636	0.584791	up	2050	Ntab-K326_AWOJ-SS11560+:468677-476524	gi|698426588|ref|XP_009787148.1|:evalue=1e-147:annot=uncharacterized protein LOC104235147 isoform X1 [Nicotiana sylvestris]	GO:0016021,GO:0016874,GO:0004842,GO:0008270,GO:0042335,GO:0010143,GO:0008299,GO:1900490,GO:0009414,GO:0010345,GO:0010025	integral component of membrane|ligase activity|ubiquitin-protein transferase activity|zinc ion binding|cuticle development|cutin biosynthetic process|isoprenoid biosynthetic process|positive regulation of hydroxymethylglutaryl-CoA reductase (NADPH) activity|response to water deprivation|suberin biosynthetic process|wax biosynthetic process
mRNA_12219	6097.5	8543	3652	0.427484	1.22606	0.035953	1	up	700	Ntab-K326_AWOJ-SS11560+:835608-836502	gi|698495727|ref|XP_009793959.1|:evalue=5e-117:annot=probable 1-deoxy-D-xylulose-5-phosphate synthase, chloroplastic [Nicotiana sylvestris]	GO:0009507,GO:0008661,GO:0046872,GO:0052865,GO:0016114,GO:0009228	chloroplast|1-deoxy-D-xylulose-5-phosphate synthase activity|metal ion binding|1-deoxy-D-xylulose 5-phosphate biosynthetic process|terpenoid biosynthetic process|thiamine biosynthetic process
mRNA_122219	30.5	0	61	Inf	-Inf	0.00223943	0.18771	Down	711	Ntab-K326_AWOJ-SS7126.:19137-19847		GO:0005618,GO:0031012,GO:0005578,GO:0004252,GO:0006508	cell wall|extracellular matrix|proteinaceous extracellular matrix|serine-type endopeptidase activity|proteolysis
mRNA_122232	31	57	5	0.0877193	3.51096	0.0480178	1	up	2362	Ntab-K326_AWOJ-SS71269+:6339-9864
mRNA_122311	29.5	59	0	0	Inf	0.00268717	0.212513	up	2271	Ntab-K326_AWOJ-SS7135+:19281-25838
mRNA_122399	27.5	55	0	0	Inf	0.00387274	0.273177	up	1588	Ntab-K326_AWOJ-SS7144+:709947-712162	gi|1025293284|ref|XP_016498034.1|:evalue=4e-128:annot=probable inactive purple acid phosphatase 27 [Nicotiana tabacum]	GO:0005576,GO:0003993,GO:0046872,GO:0016311	extracellular region|acid phosphatase activity|metal ion binding|dephosphorylation
mRNA_122500	25.5	51	0	0	Inf	0.00558339	0.348578	up	2599	Ntab-K326_AWOJ-SS7148+:122296-125994	gi|698526927|ref|XP_009760308.1|:evalue=0.0:annot=metal transporter Nramp2-like [Nicotiana sylvestris]	GO:0016021,GO:0005215,GO:0006811,GO:0055072	integral component of membrane|transporter activity|ion transport|iron ion homeostasis	path:ko04142,path:ko04978	Lysosome|Mineral absorption
mRNA_122524	23	0	46	Inf	-Inf	0.00879333	0.464343	Down	3168	Ntab-K326_AWOJ-SS7149+:102649-109232	gi|1025234343|ref|XP_016484961.1|:evalue=0.0:annot=uncharacterized protein LOC107805435 isoform X2 [Nicotiana tabacum]	GO:0003677,GO:0046872,GO:0004518,GO:0003723	DNA binding|metal ion binding|nuclease activity|RNA binding
mRNA_122635	20	0	40	Inf	-Inf	0.0152325	0.64961	Down	1027	Ntab-K326_AWOJ-SS7162.:14535-15561
mRNA_122643	42.5	10	75	7.5	-2.90689	0.0485238	1	Down	5126	Ntab-K326_AWOJ-SS7163+:65680-72698	gi|698536520|ref|XP_009764538.1|:evalue=0.0:annot=uncharacterized protein LOC104216227 isoform X1 [Nicotiana sylvestris]	GO:0005576,GO:0031176,GO:0009405,GO:0045493	extracellular region|endo-1,4-beta-xylanase activity|pathogenesis|xylan catabolic process
mRNA_122646	97	161	33	0.204969	2.28652	0.0245359	0.856846	up	3258	Ntab-K326_AWOJ-SS7163+:65680-72698	gi|1025230166|ref|XP_016483904.1|:evalue=0.0:annot=endo-1,4-beta-xylanase A-like [Nicotiana tabacum]	GO:0030246,GO:0031176,GO:0045493	carbohydrate binding|endo-1,4-beta-xylanase activity|xylan catabolic process
mRNA_122673	237	370	104	0.281081	1.83094	0.0125463	0.584791	up	1706	Ntab-K326_AWOJ-SS7169+:116247-120155	gi|1025353418|ref|XP_016510815.1|:evalue=0.0:annot=uncharacterized protein At1g04910-like [Nicotiana tabacum]	GO:0005768,GO:0005794,GO:0000139,GO:0016021,GO:0005802,GO:0016757	endosome|Golgi apparatus|Golgi membrane|integral component of membrane|trans-Golgi network|transferase activity, transferring glycosyl groups
mRNA_122722	14.5	29	0	0	Inf	0.0435541	1	up	845	Ntab-K326_AWOJ-SS7176+:73241-75902	gi|698532959|ref|XP_009763297.1|:evalue=1e-38:annot=uncharacterized protein LOC104215238 isoform X2 [Nicotiana sylvestris]	path:ko03010	Ribosome	path:ko03010	Ribosome
mRNA_122754	63	19	107	5.63158	-2.49354	0.0406552	1	Down	3943	Ntab-K326_AWOJ-SS718+:263813-268142	gi|697153079|ref|XP_009630780.1|:evalue=0.0:annot=probable LRR receptor-like serine/threonine-protein kinase At4g08850 isoform X1 [Nicotiana tomentosiformis]	GO:0016021,GO:0016020,GO:0005886,GO:0009506,GO:0005524,GO:0004674	integral component of membrane|membrane|plasma membrane|plasmodesma|ATP binding|protein serine/threonine kinase activity
mRNA_122755	502	251	753	3	-1.58496	0.0105745	0.518744	Down	3703	Ntab-K326_AWOJ-SS718+:263852-268142	gi|697153079|ref|XP_009630780.1|:evalue=0.0:annot=probable LRR receptor-like serine/threonine-protein kinase At4g08850 isoform X1 [Nicotiana tomentosiformis]	GO:0016021,GO:0016020,GO:0005886,GO:0009506,GO:0005524,GO:0004674	integral component of membrane|membrane|plasma membrane|plasmodesma|ATP binding|protein serine/threonine kinase activity
mRNA_122798	2493.5	3634	1353	0.372317	1.4254	0.00980977	0.496298	up	1098	Ntab-K326_AWOJ-SS7183+:716960-719413	gi|697118036|ref|XP_009612940.1|:evalue=5e-171:annot=protein ECERIFERUM 1-like isoform X2 [Nicotiana tomentosiformis]	GO:0005789,GO:0016021,GO:0005506,GO:0016491,GO:0006633	endoplasmic reticulum membrane|integral component of membrane|iron ion binding|oxidoreductase activity|fatty acid biosynthetic process	path:ko00073	Cutin, suberine and wax biosynthesis
mRNA_122799	2553	3759	1347	0.35834	1.4806	0.00742428	0.415432	up	1056	Ntab-K326_AWOJ-SS7183+:746819-751855	gi|1025053629|ref|XP_016448224.1|:evalue=3e-152:annot=protein ECERIFERUM 1-like [Nicotiana tabacum]	GO:0005789,GO:0016021,GO:0005506,GO:0016491,GO:0006633	endoplasmic reticulum membrane|integral component of membrane|iron ion binding|oxidoreductase activity|fatty acid biosynthetic process	path:ko00073	Cutin, suberine and wax biosynthesis
mRNA_122821	23	46	0	0	Inf	0.00879333	0.464343	up	2828	Ntab-K326_AWOJ-SS7184+:46061-55498		GO:0005789,GO:0033116,GO:0005794,GO:0016021,GO:0016192	endoplasmic reticulum membrane|endoplasmic reticulum-Golgi intermediate compartment membrane|Golgi apparatus|integral component of membrane|vesicle-mediated transport
mRNA_122923	39.5	6	73	12.1667	-3.60486	0.0234625	0.839841	Down	359	Ntab-K326_AWOJ-SS7193.:56454-56812		path:ko03013,path:ko03015	RNA transport|mRNA surveillance pathway	path:ko03013,path:ko03015	RNA transport|mRNA surveillance pathway
mRNA_122924	52	12	92	7.66667	-2.9386	0.0295194	0.940806	Down	512	Ntab-K326_AWOJ-SS7193.:62011-62522
mRNA_122945	14	0	28	Inf	-Inf	0.0477224	1	Down	2505	Ntab-K326_AWOJ-SS72+:162242-164746	gi|1025324948|ref|XP_016504789.1|:evalue=5e-140:annot=RING-H2 finger protein ATL40-like [Nicotiana tabacum]	GO:0016021,GO:0016874,GO:0004842,GO:0008270,GO:0016567	integral component of membrane|ligase activity|ubiquitin-protein transferase activity|zinc ion binding|protein ubiquitination
mRNA_122955	15	30	0	0	Inf	0.03966	1	up	2145	Ntab-K326_AWOJ-SS72+:379699-385491	gi|1025367233|ref|XP_016442487.1|:evalue=4e-117:annot=uncharacterized protein HI_0077-like [Nicotiana tabacum]
mRNA_122986	1280.5	1814	747	0.411797	1.27999	0.0213847	0.796622	up	8720	Ntab-K326_AWOJ-SS7202+:19049-69493	gi|697130314|ref|XP_009619217.1|:evalue=0.0:annot=calpain-type cysteine protease DEK1, partial [Nicotiana tomentosiformis]	GO:0005737,GO:0005789,GO:0010008,GO:0005887,GO:0004198,GO:0008234,GO:0009793,GO:0009957,GO:0032877,GO:2000011,GO:0001558,GO:0042127,GO:2000014,GO:2000024,GO:0009934,GO:0097264,GO:0090392	cytoplasm|endoplasmic reticulum membrane|endosome membrane|integral component of plasma membrane|calcium-dependent cysteine-type endopeptidase activity|cysteine-type peptidase activity|embryo development ending in seed dormancy|epidermal cell fate specification|positive regulation of DNA endoreduplication|regulation of adaxial/abaxial pattern formation|regulation of cell growth|regulation of cell…
mRNA_123222	185.5	73	298	4.08219	-2.02934	0.0107752	0.52685	Down	5513	Ntab-K326_AWOJ-SS7232+:46589-52466	gi|698420335|ref|XP_009758174.1|:evalue=1e-124:annot=glutamine--fructose-6-phosphate aminotransferase [isomerizing] 2-like [Nicotiana sylvestris]	GO:0030246,GO:0004360,GO:0006038,GO:0035690,GO:0006031,GO:0006002,GO:0034221,GO:0006042,GO:0006541,GO:0030448,GO:0006487,GO:0006048,GO:0006047	carbohydrate binding|glutamine-fructose-6-phosphate transaminase (isomerizing) activity|cell wall chitin biosynthetic process|cellular response to drug|chitin biosynthetic process|fructose 6-phosphate metabolic process|fungal-type cell wall chitin biosynthetic process|glucosamine biosynthetic process|glutamine metabolic process|hyphal growth|protein N-linked glycosylation|UDP-N-acetylglucosamine …	path:ko00520,path:ko00250	Amino sugar and nucleotide sugar metabolism|Alanine, aspartate and glutamate metabolism
mRNA_123315	29.5	3	56	18.6667	-4.22239	0.0275629	0.907197	Down	370	Ntab-K326_AWOJ-SS7245+:528571-529031	gi|1025163725|ref|XP_016469684.1|:evalue=1e-26:annot=U3 small nucleolar RNA-associated protein 21 homolog [Nicotiana tabacum]	GO:0032153,GO:0005829,GO:0072686,GO:0044732,GO:0005634,GO:0034388,GO:0032040,GO:0006364	cell division site|cytosol|mitotic spindle|mitotic spindle pole body|nucleus|Pwp2p-containing subcomplex of 90S preribosome|small-subunit processome|rRNA processing	path:ko03008	Ribosome biogenesis in eukaryotes
mRNA_123345	55.5	2	109	54.5	-5.76818	0.000367426	0.0503556	Down	3141	Ntab-K326_AWOJ-SS7246+:54337-60052	gi|1025143094|ref|XP_016466718.1|:evalue=0.0:annot=auxin response factor 2-like isoform X3 [Nicotiana tabacum]	GO:0005634,GO:0043565,GO:0003700,GO:0009734,GO:0010227,GO:0010047,GO:0010150,GO:0008285,GO:0045892,GO:0048481,GO:0009911,GO:0009737,GO:0006351	nucleus|sequence-specific DNA binding|transcription factor activity, sequence-specific DNA binding|auxin-activated signaling pathway|floral organ abscission|fruit dehiscence|leaf senescence|negative regulation of cell proliferation|negative regulation of transcription, DNA-templated|ovule development|positive regulation of flower development|response to abscisic acid|transcription, DNA-templated
mRNA_123380	18.5	37	0	0	Inf	0.0203137	0.770884	up	276	Ntab-K326_AWOJ-SS7251.:17095-17370
mRNA_123386	55	109	1	0.00917431	6.76818	0.000148776	0.0240165	up	4236	Ntab-K326_AWOJ-SS7255+:182683-187042	gi|697173025|ref|XP_009595438.1|:evalue=0.0:annot=uncharacterized protein LOC104091741 [Nicotiana tomentosiformis]
mRNA_123471	82.5	135	30	0.222222	2.16993	0.0441895	1	up	1389	Ntab-K326_AWOJ-SS7258.:31810-33198	gi|1025292696|ref|XP_016497882.1|:evalue=3e-143:annot=NDR1/HIN1-Like protein 3-like [Nicotiana tabacum]	GO:0046658,GO:0009507,GO:0009506,GO:0004871,GO:0051607,GO:0010150,GO:0051707,GO:0007165	anchored component of plasma membrane|chloroplast|plasmodesma|signal transducer activity|defense response to virus|leaf senescence|response to other organism|signal transduction
mRNA_123485	18.5	0	37	Inf	-Inf	0.0203137	0.770884	Down	4096	Ntab-K326_AWOJ-SS7259+:118798-122893	gi|1025385976|ref|XP_016433921.1|:evalue=0.0:annot=general transcription factor 3C polypeptide 3-like [Nicotiana tabacum]	GO:0031965,GO:0005730,GO:0005654,GO:0005634,GO:0000127,GO:0003677,GO:0042791,GO:0010467,GO:0006383,GO:0006351,GO:0042797	nuclear membrane|nucleolus|nucleoplasm|nucleus|transcription factor TFIIIC complex|DNA binding|5S class rRNA transcription from RNA polymerase III type 1 promoter|gene expression|transcription from RNA polymerase III promoter|transcription, DNA-templated|tRNA transcription from RNA polymerase III promoter
mRNA_123555	44	4	84	21	-4.39232	0.00611619	0.365378	Down	1035	Ntab-K326_AWOJ-SS7262+:18750-20295	gi|698516173|ref|XP_009802971.1|:evalue=2e-145:annot=probable glutathione S-transferase [Nicotiana sylvestris]	GO:0004364,GO:0009734	glutathione transferase activity|auxin-activated signaling pathway	path:ko00480,path:ko00980,path:ko00982	Glutathione metabolism|Metabolism of xenobiotics by cytochrome P450|Drug metabolism - cytochrome P450
mRNA_123596	21.5	0	43	Inf	-Inf	0.0115301	0.550738	Down	804	Ntab-K326_AWOJ-SS727+:29972-34628
mRNA_123638	20	0	40	Inf	-Inf	0.0152325	0.64961	Down	495	Ntab-K326_AWOJ-SS7271.:599325-599819
mRNA_123684	305.5	60	551	9.18333	-3.19902	1.18269e-05	0.003196	Down	812	Ntab-K326_AWOJ-SS72796.:9679-10490	gi|697121201|ref|XP_009614572.1|:evalue=5e-79:annot=uncharacterized protein LOC104107460 [Nicotiana tomentosiformis]
mRNA_123736	26.5	53	0	0	Inf	0.00465018	0.308704	up	2256	Ntab-K326_AWOJ-SS7287.:376352-378607
mRNA_123817	30.5	61	0	0	Inf	0.00223943	0.18771	up	914	Ntab-K326_AWOJ-SS7300+:314152-319058	gi|698578027|ref|XP_009776634.1|:evalue=3e-62:annot=uncharacterized protein LOC104226358 isoform X2 [Nicotiana sylvestris]
mRNA_123851	18.5	0	37	Inf	-Inf	0.0203137	0.770884	Down	1369	Ntab-K326_AWOJ-SS7307+:165317-166685	gi|1025044416|ref|XP_016445992.1|:evalue=1e-121:annot=calmodulin-binding protein 60 B-like isoform X1 [Nicotiana tabacum]	GO:0005634,GO:0003677,GO:0006355,GO:0006950,GO:0006351	nucleus|DNA binding|regulation of transcription, DNA-templated|response to stress|transcription, DNA-templated
mRNA_123900	68	19	117	6.15789	-2.62244	0.0274015	0.904688	Down	2933	Ntab-K326_AWOJ-SS7316+:84859-90008	gi|698499509|ref|XP_009795573.1|:evalue=0.0:annot=uncharacterized protein LOC104242249 isoform X1 [Nicotiana sylvestris]
mRNA_123976	25.5	51	0	0	Inf	0.00558339	0.348578	up	609	Ntab-K326_AWOJ-SS7326-:368252-370172
mRNA_123990	30.5	59	2	0.0338983	4.88264	0.0141679	0.62277	up	669	Ntab-K326_AWOJ-SS7327+:6566-9687	gi|1025138774|ref|XP_016465991.1|:evalue=2e-59:annot=ethylene-responsive transcription factor WIN1-like [Nicotiana tabacum]	GO:0005634,GO:0043565,GO:0003700,GO:0010143,GO:0009873,GO:0009414,GO:0006351,GO:0010166	nucleus|sequence-specific DNA binding|transcription factor activity, sequence-specific DNA binding|cutin biosynthetic process|ethylene-activated signaling pathway|response to water deprivation|transcription, DNA-templated|wax metabolic process
mRNA_124045	423	608	238	0.391447	1.35311	0.0329017	0.985701	up	669	Ntab-K326_AWOJ-SS7331+:590169-592873	gi|698488699|ref|XP_009790939.1|:evalue=9e-96:annot=uncharacterized protein LOC104238312 [Nicotiana sylvestris]
mRNA_124159	56.5	113	0	0	Inf	2.7285e-05	0.0062483	up	798	Ntab-K326_AWOJ-SS734+:134001-136135
mRNA_124160	160.5	321	0	0	Inf	2.93289e-11	3.7631e-08	up	2405	Ntab-K326_AWOJ-SS734+:134001-136405
mRNA_124162	26.5	53	0	0	Inf	0.00465018	0.308704	up	1510	Ntab-K326_AWOJ-SS734+:206472-207981	gi|1025201128|ref|XP_016477102.1|:evalue=5e-166:annot=uncharacterized protein LOC107798601 [Nicotiana tabacum]
mRNA_124178	24	0	48	Inf	-Inf	0.00734121	0.411694	Down	1040	Ntab-K326_AWOJ-SS7340+:82861-85456	gi|1025353971|ref|XP_016510958.1|:evalue=1e-176:annot=putative ABC transporter C family member 15 isoform X1 [Nicotiana tabacum]	GO:0016021,GO:0005524,GO:0008559	integral component of membrane|ATP binding|xenobiotic-transporting ATPase activity
mRNA_124192	31	59	3	0.0508475	4.29768	0.0223235	0.808473	up	4772	Ntab-K326_AWOJ-SS7342+:7140-20860	gi|697131087|ref|XP_009619599.1|:evalue=0.0:annot=DNA topoisomerase 3-beta isoform X1 [Nicotiana tomentosiformis]	GO:0003677,GO:0003917,GO:0046872,GO:0006265	DNA binding|DNA topoisomerase type I activity|metal ion binding|DNA topological change	path:ko03440,path:ko03460	Homologous recombination|Fanconi anemia pathway
mRNA_124195	19	38	0	0	Inf	0.0184458	0.730549	up	4046	Ntab-K326_AWOJ-SS7342+:7217-20860	gi|697131087|ref|XP_009619599.1|:evalue=0.0:annot=DNA topoisomerase 3-beta isoform X1 [Nicotiana tomentosiformis]	GO:0003677,GO:0003917,GO:0046872,GO:0006265	DNA binding|DNA topoisomerase type I activity|metal ion binding|DNA topological change	path:ko03440,path:ko03460	Homologous recombination|Fanconi anemia pathway
mRNA_124196	19	38	0	0	Inf	0.0184458	0.730549	up	4525	Ntab-K326_AWOJ-SS7342+:7232-20860	gi|697131087|ref|XP_009619599.1|:evalue=0.0:annot=DNA topoisomerase 3-beta isoform X1 [Nicotiana tomentosiformis]	GO:0003677,GO:0003917,GO:0046872,GO:0006265	DNA binding|DNA topoisomerase type I activity|metal ion binding|DNA topological change	path:ko03440,path:ko03460	Homologous recombination|Fanconi anemia pathway
mRNA_124211	294.5	439	150	0.341686	1.54926	0.0240915	0.852711	up	2721	Ntab-K326_AWOJ-SS7342+:70948-74464	gi|697131103|ref|XP_009619607.1|:evalue=0.0:annot=uncharacterized protein LOC104111581 [Nicotiana tomentosiformis]
mRNA_124214	19764	7400	32128	4.34162	-2.11823	0.00462086	0.308704	Down	1039	Ntab-K326_AWOJ-SS7342+:240051-241945	gi|697159884|ref|XP_009588711.1|:evalue=4e-49:annot=uncharacterized protein LOC104086212 [Nicotiana tomentosiformis]
mRNA_124220	33	0	66	Inf	-Inf	0.00142312	0.135776	Down	4801	Ntab-K326_AWOJ-SS7342+:463683-471104	gi|697159888|ref|XP_009588714.1|:evalue=0.0:annot=putative late blight resistance protein homolog R1B-16 [Nicotiana tomentosiformis]	GO:0005737,GO:0016020,GO:0043531,GO:0005524,GO:0046872,GO:0030001,GO:0009626	cytoplasm|membrane|ADP binding|ATP binding|metal ion binding|metal ion transport|plant-type hypersensitive response
mRNA_124271	17	0	34	Inf	-Inf	0.0270942	0.897329	Down	2847	Ntab-K326_AWOJ-SS7342.:243082-245928		GO:0046872,GO:0003676,GO:0004523	metal ion binding|nucleic acid binding|RNA-DNA hybrid ribonuclease activity
mRNA_124296	81	15	147	9.8	-3.29278	0.00419355	0.290844	Down	3680	Ntab-K326_AWOJ-SS7346+:13449-19193	gi|1025258267|ref|XP_016490453.1|:evalue=0.0:annot=uncharacterized protein LOC107810211 [Nicotiana tabacum]	GO:0005634,GO:0008270,GO:0007275,GO:0006351	nucleus|zinc ion binding|multicellular organismal development|transcription, DNA-templated
mRNA_124327	121.5	234	9	0.0384615	4.70044	1.2613e-05	0.00336427	up	2497	Ntab-K326_AWOJ-SS735+:254356-257523	gi|697167777|ref|XP_009592754.1|:evalue=2e-58:annot=uncharacterized protein LOC104089532 [Nicotiana tomentosiformis]
mRNA_124328	65.5	117	14	0.119658	3.06301	0.0131712	0.603928	up	1353	Ntab-K326_AWOJ-SS735+:254356-260244
mRNA_124360	25.5	50	1	0.02	5.64386	0.0157711	0.663831	up	2237	Ntab-K326_AWOJ-SS736+:204342-219070	gi|697154171|ref|XP_009631324.1|:evalue=0.0:annot=uncharacterized protein ycf45 isoform X2 [Nicotiana tomentosiformis]	GO:0009507,GO:0005524,GO:0003676	chloroplast|ATP binding|nucleic acid binding
mRNA_124369	18	36	0	0	Inf	0.0223711	0.808473	up	1513	Ntab-K326_AWOJ-SS736+:212197-213709
mRNA_124393	132.5	52	213	4.09615	-2.03427	0.0229169	0.823879	Down	4929	Ntab-K326_AWOJ-SS736+:1480211-1486119	gi|1025363892|ref|XP_016513438.1|:evalue=0.0:annot=F-box/kelch-repeat protein SKIP11-like [Nicotiana tabacum]	GO:0005634,GO:0016567	nucleus|protein ubiquitination
mRNA_124396	25	0	50	Inf	-Inf	0.00611762	0.365378	Down	3809	Ntab-K326_AWOJ-SS736+:1480212-1486119	gi|1025363892|ref|XP_016513438.1|:evalue=0.0:annot=F-box/kelch-repeat protein SKIP11-like [Nicotiana tabacum]	GO:0005634,GO:0016567	nucleus|protein ubiquitination
mRNA_124470	99.5	167	32	0.191617	2.3837	0.0184067	0.730549	up	1266	Ntab-K326_AWOJ-SS73708.:43007-44272
mRNA_124562	50	90	10	0.111111	3.16993	0.0227374	0.819659	up	4109	Ntab-K326_AWOJ-SS739+:277838-284486	gi|698521861|ref|XP_009757738.1|:evalue=1e-53:annot=uncharacterized protein LOC104210521 isoform X3 [Nicotiana sylvestris]	GO:0009507,GO:0009535,GO:0016021,GO:0010190	chloroplast|chloroplast thylakoid membrane|integral component of membrane|cytochrome b6f complex assembly
mRNA_124685	112.5	44	181	4.11364	-2.04041	0.0318644	0.982498	Down	2207	Ntab-K326_AWOJ-SS7402-:705431-707738	gi|698521712|ref|XP_009757660.1|:evalue=6e-148:annot=putative DNA-binding protein ESCAROLA [Nicotiana sylvestris]	GO:0005634,GO:0003677,GO:0006355,GO:0006351	nucleus|DNA binding|regulation of transcription, DNA-templated|transcription, DNA-templated
mRNA_124709	2474	3698	1250	0.338021	1.56482	0.00473276	0.313268	up	1434	Ntab-K326_AWOJ-SS7408-:4589-6149	gi|698476363|ref|XP_009785505.1|:evalue=0.0:annot=cytidine deaminase 1-like [Nicotiana sylvestris]	GO:0005829,GO:0004126,GO:0042803,GO:0008270,GO:0009972	cytosol|cytidine deaminase activity|protein homodimerization activity|zinc ion binding|cytidine deamination	path:ko00240,path:ko00983	Pyrimidine metabolism|Drug metabolism - other enzymes
mRNA_124741	412	149	675	4.5302	-2.17958	0.000875331	0.0948186	Down	1579	Ntab-K326_AWOJ-SS74181+:562-3556	gi|697137522|ref|XP_009622863.1|:evalue=0.0:annot=anthocyanidin 3-O-glucosyltransferase 5-like [Nicotiana tomentosiformis]	GO:0047213,GO:0009718	anthocyanidin 3-O-glucosyltransferase activity|anthocyanin-containing compound biosynthetic process	path:ko00940	Phenylpropanoid biosynthesis
mRNA_124752	115	9	221	24.5556	-4.61798	2.38857e-05	0.00572552	Down	5731	Ntab-K326_AWOJ-SS7421+:209896-216292	gi|1025085907|ref|XP_016455755.1|:evalue=0.0:annot=rust resistance kinase Lr10-like [Nicotiana tabacum]	GO:0016021,GO:0005886,GO:0005524,GO:0004674	integral component of membrane|plasma membrane|ATP binding|protein serine/threonine kinase activity
mRNA_124761	38.5	71	6	0.084507	3.56478	0.0264319	0.892471	up	6090	Ntab-K326_AWOJ-SS7421-:207384-216291	gi|697102155|ref|XP_009599566.1|:evalue=0.0:annot=probable receptor-like protein kinase At1g67000 isoform X2 [Nicotiana tomentosiformis]	GO:0016021,GO:0005886,GO:0005524,GO:0004674	integral component of membrane|plasma membrane|ATP binding|protein serine/threonine kinase activity
mRNA_124762	17.5	0	35	Inf	-Inf	0.0246284	0.856846	Down	8382	Ntab-K326_AWOJ-SS7421-:207384-216292	gi|697102157|ref|XP_009599573.1|:evalue=0.0:annot=probable receptor-like protein kinase At1g67000 isoform X3 [Nicotiana tomentosiformis]	GO:0016021,GO:0005886,GO:0005524,GO:0004674	integral component of membrane|plasma membrane|ATP binding|protein serine/threonine kinase activity
mRNA_124764	84	1	167	167	-7.3837	2.63564e-06	0.000942976	Down	7853	Ntab-K326_AWOJ-SS7421-:207384-216292	gi|697102157|ref|XP_009599573.1|:evalue=0.0:annot=probable receptor-like protein kinase At1g67000 isoform X3 [Nicotiana tomentosiformis]	GO:0016021,GO:0005886,GO:0005524,GO:0004674	integral component of membrane|plasma membrane|ATP binding|protein serine/threonine kinase activity
mRNA_124799	37	67	7	0.104478	3.25873	0.0422358	1	up	3381	Ntab-K326_AWOJ-SS7426+:28464-35504	gi|698577032|ref|XP_009776361.1|:evalue=0.0:annot=uncharacterized protein LOC104226160 [Nicotiana sylvestris]
mRNA_124895	37	74	0	0	Inf	0.000695835	0.0809104	up	1003	Ntab-K326_AWOJ-SS7440.:43761-44763
mRNA_12491	1592	2645	539	0.203781	2.29491	5.54194e-05	0.0111803	up	3282	Ntab-K326_AWOJ-SS11599+:3115-16578	gi|1025218047|ref|XP_016481382.1|:evalue=0.0:annot=probable inactive purple acid phosphatase 27 isoform X1 [Nicotiana tabacum]	GO:0005576,GO:0003993,GO:0046872,GO:0016311	extracellular region|acid phosphatase activity|metal ion binding|dephosphorylation
mRNA_12492	89	175	3	0.0171429	5.86625	1.14337e-05	0.00311676	up	2594	Ntab-K326_AWOJ-SS11599+:3115-16578	gi|698580855|ref|XP_009777408.1|:evalue=0.0:annot=probable inactive purple acid phosphatase 27 isoform X1 [Nicotiana sylvestris]	GO:0005576,GO:0003993,GO:0046872,GO:0016311	extracellular region|acid phosphatase activity|metal ion binding|dephosphorylation
mRNA_12493	258	515	1	0.00194175	9.00843	2.31571e-14	6.62809e-11	up	2480	Ntab-K326_AWOJ-SS11599+:3115-16578	gi|698580855|ref|XP_009777408.1|:evalue=0.0:annot=probable inactive purple acid phosphatase 27 isoform X1 [Nicotiana sylvestris]	GO:0005576,GO:0003993,GO:0046872,GO:0016311	extracellular region|acid phosphatase activity|metal ion binding|dephosphorylation
mRNA_12499	58.5	0	117	Inf	-Inf	2.00141e-05	0.00491555	Down	1878	Ntab-K326_AWOJ-SS116+:134301-136466	gi|1025168074|ref|XP_016470350.1|:evalue=0.0:annot=BTB/POZ domain-containing protein At3g22104-like isoform X1 [Nicotiana tabacum]	GO:0016567	protein ubiquitination
mRNA_125034	22	44	0	0	Inf	0.0105298	0.517805	up	2123	Ntab-K326_AWOJ-SS7475.:27818-29940
mRNA_125036	100	12	188	15.6667	-3.96963	0.000322436	0.0455314	Down	1258	Ntab-K326_AWOJ-SS7475.:110086-111343	gi|1025305974|ref|XP_016500609.1|:evalue=0.0:annot=F-box protein CPR30-like [Nicotiana tabacum]	GO:0005737,GO:0005634,GO:0031348,GO:0042177,GO:0009626,GO:0016567	cytoplasm|nucleus|negative regulation of defense response|negative regulation of protein catabolic process|plant-type hypersensitive response|protein ubiquitination
mRNA_125105	27	52	2	0.0384615	4.70044	0.0240199	0.85192	up	1092	Ntab-K326_AWOJ-SS7489.:46396-47487
mRNA_125117	30.5	0	61	Inf	-Inf	0.00223943	0.18771	Down	2068	Ntab-K326_AWOJ-SS7491+:164818-172212	gi|698514411|ref|XP_009802089.1|:evalue=0.0:annot=uncharacterized protein LOC104247706 isoform X1 [Nicotiana sylvestris]
mRNA_125213	67.5	114	21	0.184211	2.44057	0.0389465	1	up	471	Ntab-K326_AWOJ-SS75013.:3-473		GO:0004190,GO:0004519,GO:0003676,GO:0003964,GO:0008270,GO:0015074	aspartic-type endopeptidase activity|endonuclease activity|nucleic acid binding|RNA-directed DNA polymerase activity|zinc ion binding|DNA integration
mRNA_125251	24	0	48	Inf	-Inf	0.00734121	0.411694	Down	582	Ntab-K326_AWOJ-SS75073.:13-594
mRNA_125347	47.5	87	8	0.091954	3.44294	0.0173804	0.706399	up	6441	Ntab-K326_AWOJ-SS7519+:532908-539996	gi|698480633|ref|XP_009787358.1|:evalue=9e-126:annot=uncharacterized protein LOC104235323 [Nicotiana sylvestris]	GO:0004190,GO:0004519,GO:0003676,GO:0003964,GO:0008270,GO:0015074	aspartic-type endopeptidase activity|endonuclease activity|nucleic acid binding|RNA-directed DNA polymerase activity|zinc ion binding|DNA integration
mRNA_125399	121.5	196	47	0.239796	2.06012	0.0258234	0.879911	up	4382	Ntab-K326_AWOJ-SS7522+:24017-32063	gi|1025369272|ref|XP_016514272.1|:evalue=9e-146:annot=uncharacterized protein LOC107831062 isoform X2 [Nicotiana tabacum]	GO:0016874,GO:0008270,GO:0016567	ligase activity|zinc ion binding|protein ubiquitination
mRNA_125413	133	23	243	10.5652	-3.40125	0.000370935	0.0506807	Down	1792	Ntab-K326_AWOJ-SS7523+:419195-422614	gi|697120708|ref|XP_009614323.1|:evalue=0.0:annot=high affinity nitrate transporter 2.7 [Nicotiana tomentosiformis]	GO:0016021,GO:0009705,GO:0015112,GO:0042128,GO:0015706	integral component of membrane|plant-type vacuole membrane|nitrate transmembrane transporter activity|nitrate assimilation|nitrate transport	path:ko00910	Nitrogen metabolism
mRNA_125414	4280.5	7226	1335	0.18475	2.43636	3.24367e-05	0.00716283	up	443	Ntab-K326_AWOJ-SS7523+:942336-944414	gi|1025239475|ref|XP_016486232.1|:evalue=4e-82:annot=carbonic anhydrase, chloroplastic-like, partial [Nicotiana tabacum]	GO:0009570,GO:0004089,GO:0008270,GO:0015976	chloroplast stroma|carbonate dehydratase activity|zinc ion binding|carbon utilization	path:ko00910	Nitrogen metabolism
mRNA_125415	1449.5	2001	898	0.448776	1.15593	0.0360607	1	up	906	Ntab-K326_AWOJ-SS7523+:942484-944414	gi|1025239475|ref|XP_016486232.1|:evalue=2e-80:annot=carbonic anhydrase, chloroplastic-like, partial [Nicotiana tabacum]	GO:0009570,GO:0004089,GO:0008270,GO:0015976	chloroplast stroma|carbonate dehydratase activity|zinc ion binding|carbon utilization	path:ko00910	Nitrogen metabolism
mRNA_125416	1149.5	1944	355	0.182613	2.45314	2.50206e-05	0.00592569	up	530	Ntab-K326_AWOJ-SS7523+:942785-943314
mRNA_125424	50.5	101	0	0	Inf	7.07882e-05	0.0135075	up	11177	Ntab-K326_AWOJ-SS7523-:235997-247989		GO:0005737,GO:0005634,GO:0000943,GO:0004190,GO:0005524,GO:0003677,GO:0003887,GO:0008233,GO:0004540,GO:0003723,GO:0003964,GO:0004523,GO:0008270,GO:0071897,GO:0015074,GO:0006310,GO:0090501,GO:0006278,GO:0032197,GO:0019076	cytoplasm|nucleus|retrotransposon nucleocapsid|aspartic-type endopeptidase activity|ATP binding|DNA binding|DNA-directed DNA polymerase activity|peptidase activity|ribonuclease activity|RNA binding|RNA-directed DNA polymerase activity|RNA-DNA hybrid ribonuclease activity|zinc ion binding|DNA biosynthetic process|DNA integration|DNA recombination|RNA phosphodiester bond hydrolysis|RNA-dependent DN…
mRNA_125451	1929.5	3083	776	0.251703	1.99021	0.000386778	0.051959	up	336	Ntab-K326_AWOJ-SS7523.:920215-920550
mRNA_125473	25.5	3	48	16	-4	0.0481316	1	Down	6962	Ntab-K326_AWOJ-SS753+:3903-11137		GO:0004519,GO:0046872,GO:0003964,GO:0006310	endonuclease activity|metal ion binding|RNA-directed DNA polymerase activity|DNA recombination
mRNA_125475	34	65	3	0.0461538	4.43741	0.0146273	0.636877	up	781	Ntab-K326_AWOJ-SS753.:14130-14910	gi|698439698|ref|XP_009758946.1|:evalue=1e-106:annot=miraculin-like [Nicotiana sylvestris]	GO:0004866	endopeptidase inhibitor activity
mRNA_125476	24	1	47	47	-5.55459	0.0201382	0.770884	Down	2519	Ntab-K326_AWOJ-SS7530+:31524-34113	gi|698481626|ref|XP_009787790.1|:evalue=0.0:annot=L-type lectin-domain containing receptor kinase S.4-like [Nicotiana sylvestris]	GO:0016021,GO:0005886,GO:0009506,GO:0005524,GO:0030246,GO:0001653,GO:0004675,GO:0031625,GO:0009755,GO:0009555,GO:0046777,GO:0007178	integral component of membrane|plasma membrane|plasmodesma|ATP binding|carbohydrate binding|peptide receptor activity|transmembrane receptor protein serine/threonine kinase activity|ubiquitin protein ligase binding|hormone-mediated signaling pathway|pollen development|protein autophosphorylation|transmembrane receptor protein serine/threonine kinase signaling pathway
mRNA_12555	36	1	71	71	-6.14975	0.00281953	0.218566	Down	2844	Ntab-K326_AWOJ-SS1160+:689553-697904	gi|1025312799|ref|XP_016502309.1|:evalue=0.0:annot=succinyl-CoA ligase [ADP-forming] subunit beta, mitochondrial-like isoform X1 [Nicotiana tabacum]	GO:0005739,GO:0005524,GO:0046872,GO:0004775,GO:0006105,GO:0006104,GO:0006099	mitochondrion|ATP binding|metal ion binding|succinate-CoA ligase (ADP-forming) activity|succinate metabolic process|succinyl-CoA metabolic process|tricarboxylic acid cycle
mRNA_12559	41.5	74	9	0.121622	3.03953	0.0428533	1	up	798	Ntab-K326_AWOJ-SS1160+:936987-941076
mRNA_125621	29	55	3	0.0545455	4.1964	0.0295649	0.940806	up	3739	Ntab-K326_AWOJ-SS7557+:32990-53415	gi|698494987|ref|XP_009793652.1|:evalue=0.0:annot=kinesin-like protein KIF2C [Nicotiana sylvestris]	GO:0005813,GO:0030659,GO:0070062,GO:0005794,GO:0005871,GO:0005874,GO:0005915,GO:0005524,GO:0016887,GO:0003777,GO:0090136,GO:0007030,GO:0007018,GO:0007601,GO:0045218	centrosome|cytoplasmic vesicle membrane|extracellular exosome|Golgi apparatus|kinesin complex|microtubule|zonula adherens|ATP binding|ATPase activity|microtubule motor activity|epithelial cell-cell adhesion|Golgi organization|microtubule-based movement|visual perception|zonula adherens maintenance
mRNA_125724	20	40	0	0	Inf	0.0152325	0.64961	up	964	Ntab-K326_AWOJ-SS75629.:1-964	gi|698537524|ref|XP_009764850.1|:evalue=0.0:annot=exocyst complex component EXO70A1-like [Nicotiana sylvestris]	GO:0005618,GO:0005856,GO:0005829,GO:0000145,GO:0005576,GO:0009524,GO:0005886,GO:0006887	cell wall|cytoskeleton|cytosol|exocyst|extracellular region|phragmoplast|plasma membrane|exocytosis	path:ko04910	Insulin signaling pathway
mRNA_125759	1186.5	723	1650	2.28216	-1.1904	0.0327627	0.982498	Down	2649	Ntab-K326_AWOJ-SS7568+:6204-18841	gi|698547029|ref|XP_009767906.1|:evalue=0.0:annot=long chain acyl-CoA synthetase 6, peroxisomal isoform X1 [Nicotiana sylvestris]	GO:0005777,GO:0005524,GO:0004467,GO:0006631,GO:0001676,GO:0010193,GO:0009651	peroxisome|ATP binding|long-chain fatty acid-CoA ligase activity|fatty acid metabolic process|long-chain fatty acid metabolic process|response to ozone|response to salt stress	path:ko01212,path:ko00061,path:ko00071,path:ko04146,path:ko04920,path:ko03320	Fatty acid metabolism|Fatty acid biosynthesis|Fatty acid degradation|Peroxisome|Adipocytokine signaling pathway|PPAR signaling pathway
mRNA_125792	319.5	639	0	0	Inf	2.30728e-17	2.4529e-13	up	2380	Ntab-K326_AWOJ-SS7570.:95021-97400	gi|698481325|ref|XP_009787663.1|:evalue=1e-06:annot=uncharacterized protein LOC104235574 [Nicotiana sylvestris]
mRNA_125870	86.5	140	33	0.235714	2.08489	0.0480659	1	up	3039	Ntab-K326_AWOJ-SS75894+:8567-13415	gi|1025252528|ref|XP_016489448.1|:evalue=7e-119:annot=nuclear transcription factor Y subunit A-7-like [Nicotiana tabacum]	GO:0016602,GO:0003677,GO:0003700,GO:0006351	CCAAT-binding factor complex|DNA binding|transcription factor activity, sequence-specific DNA binding|transcription, DNA-templated	path:ko04612	Antigen processing and presentation
mRNA_126009	63.5	108	19	0.175926	2.50696	0.0390849	1	up	2190	Ntab-K326_AWOJ-SS75929+:8791-12758	gi|697160149|ref|XP_009588853.1|:evalue=2e-121:annot=calcium homeostasis endoplasmic reticulum protein-like [Nicotiana tomentosiformis]	GO:0005737,GO:0005783,GO:0016020,GO:0048471,GO:0044325,GO:0044822,GO:0006874,GO:0008285,GO:0051533,GO:0051209,GO:0006396	cytoplasm|endoplasmic reticulum|membrane|perinuclear region of cytoplasm|ion channel binding|poly(A) RNA binding|cellular calcium ion homeostasis|negative regulation of cell proliferation|positive regulation of NFAT protein import into nucleus|release of sequestered calcium ion into cytosol|RNA processing
mRNA_126100	307	527	87	0.165085	2.59872	0.000242604	0.0365468	up	1941	Ntab-K326_AWOJ-SS7604+:92106-101518	gi|697132207|ref|XP_009620146.1|:evalue=0.0:annot=L-ascorbate oxidase [Nicotiana tomentosiformis]	GO:0005576,GO:0005507,GO:0008447	extracellular region|copper ion binding|L-ascorbate oxidase activity	path:ko00053	Ascorbate and aldarate metabolism
mRNA_126111	51.5	90	13	0.144444	2.79141	0.037944	1	up	1992	Ntab-K326_AWOJ-SS7606+:334607-340176	gi|1027857430|ref|NP_001312326.1|:evalue=0.0:annot=squamosa promoter-binding-like protein 12 [Nicotiana tabacum]	GO:0005634,GO:0003677,GO:0046872,GO:0006355,GO:0006351	nucleus|DNA binding|metal ion binding|regulation of transcription, DNA-templated|transcription, DNA-templated
mRNA_126269	339.5	493	186	0.377282	1.40629	0.0338752	1	up	1437	Ntab-K326_AWOJ-SS76189+:11878-14508	gi|1025406385|ref|XP_016438370.1|:evalue=0.0:annot=calcium uniporter protein 2, mitochondrial-like [Nicotiana tabacum]	GO:0016021,GO:0005743,GO:0005262,GO:0015292	integral component of membrane|mitochondrial inner membrane|calcium channel activity|uniporter activity
mRNA_126270	175.5	263	88	0.334601	1.57949	0.047777	1	up	2599	Ntab-K326_AWOJ-SS76189+:11910-14508	gi|698530425|ref|XP_009762037.1|:evalue=3e-103:annot=uncharacterized protein LOC104214110 isoform X2 [Nicotiana sylvestris]	GO:0016021,GO:0005743,GO:0005262,GO:0015292	integral component of membrane|mitochondrial inner membrane|calcium channel activity|uniporter activity
mRNA_126329	32	64	0	0	Inf	0.0017053	0.154198	up	890	Ntab-K326_AWOJ-SS7625+:725218-728896	gi|698481325|ref|XP_009787663.1|:evalue=1e-06:annot=uncharacterized protein LOC104235574 [Nicotiana sylvestris]
mRNA_126330	46	89	3	0.0337079	4.89077	0.00275566	0.215821	up	3721	Ntab-K326_AWOJ-SS7625+:725218-728938
mRNA_126382	531.5	800	263	0.32875	1.60494	0.00904121	0.471499	up	2011	Ntab-K326_AWOJ-SS763+:162695-171352	gi|698492410|ref|XP_009792557.1|:evalue=0.0:annot=cyclic nucleotide-gated ion channel 4-like isoform X3 [Nicotiana sylvestris]	GO:0005887,GO:0016020,GO:0030552,GO:0008324,GO:0030553,GO:0005249,GO:0009626,GO:0071805,GO:0042391	integral component of plasma membrane|membrane|cAMP binding|cation transmembrane transporter activity|cGMP binding|voltage-gated potassium channel activity|plant-type hypersensitive response|potassium ion transmembrane transport|regulation of membrane potential
mRNA_126393	96	38	154	4.05263	-2.01886	0.0455812	1	Down	2694	Ntab-K326_AWOJ-SS7630+:656980-661423	gi|1025135498|ref|XP_016465478.1|:evalue=0.0:annot=protein MEI2-like 2 isoform X2 [Nicotiana tabacum]	GO:0000166,GO:0003723	nucleotide binding|RNA binding
mRNA_126429	18.5	0	37	Inf	-Inf	0.0203137	0.770884	Down	1139	Ntab-K326_AWOJ-SS7632+:14616-16019	gi|698421919|ref|XP_009779916.1|:evalue=4e-142:annot=5-epi-aristolochene synthase, partial [Nicotiana sylvestris]	GO:0005737,GO:0000287,GO:0010333,GO:0006952,GO:0016114	cytoplasm|magnesium ion binding|terpene synthase activity|defense response|terpenoid biosynthetic process	path:ko00909	Sesquiterpenoid and triterpenoid biosynthesis
mRNA_126431	32	0	64	Inf	-Inf	0.0017053	0.154198	Down	4052	Ntab-K326_AWOJ-SS7632+:42472-46832	gi|1025415492|ref|XP_016440724.1|:evalue=1e-06:annot=uncharacterized protein LOC107766456 [Nicotiana tabacum]
mRNA_126437	18	0	36	Inf	-Inf	0.0223711	0.808473	Down	1350	Ntab-K326_AWOJ-SS7632+:424478-431080
mRNA_126545	104.5	38	171	4.5	-2.16993	0.0272918	0.902306	Down	941	Ntab-K326_AWOJ-SS7655+:435039-439738	gi|1025338949|ref|XP_016507716.1|:evalue=3e-103:annot=uncharacterized protein LOC107825380 [Nicotiana tabacum]
mRNA_126613	1572.5	935	2210	2.36364	-1.24101	0.0242736	0.856846	Down	3463	Ntab-K326_AWOJ-SS7662+:61663-67892	gi|1025391430|ref|XP_016435285.1|:evalue=0.0:annot=uncharacterized protein LOC107761568 [Nicotiana tabacum]
mRNA_126689	16	32	0	0	Inf	0.0327687	0.982498	up	2006	Ntab-K326_AWOJ-SS7671+:55621-65436	gi|1025368825|ref|XP_016514153.1|:evalue=4e-143:annot=tryptophan--tRNA ligase, cytoplasmic-like [Nicotiana tabacum]	GO:0005829,GO:0005524,GO:0004830,GO:0006436	cytosol|ATP binding|tryptophan-tRNA ligase activity|tryptophanyl-tRNA aminoacylation	path:ko00970	Aminoacyl-tRNA biosynthesis
mRNA_126694	128	256	0	0	Inf	1.38821e-09	1.18744e-06	up	1938	Ntab-K326_AWOJ-SS7671+:55621-65436	gi|1025368825|ref|XP_016514153.1|:evalue=3e-143:annot=tryptophan--tRNA ligase, cytoplasmic-like [Nicotiana tabacum]	GO:0005829,GO:0005524,GO:0004830,GO:0006436	cytosol|ATP binding|tryptophan-tRNA ligase activity|tryptophanyl-tRNA aminoacylation	path:ko00970	Aminoacyl-tRNA biosynthesis
mRNA_126772	28.5	0	57	Inf	-Inf	0.00322557	0.24004	Down	703	Ntab-K326_AWOJ-SS7680+:348344-349046	gi|697137086|ref|XP_009622632.1|:evalue=4e-46:annot=uncharacterized protein LOC104114001 [Nicotiana tomentosiformis]
mRNA_126777	19.5	0	39	Inf	-Inf	0.0167561	0.68514	Down	1783	Ntab-K326_AWOJ-SS7680+:453017-456132	gi|697144290|ref|XP_009626261.1|:evalue=1e-113:annot=glyoxylate/hydroxypyruvate reductase HPR3 [Nicotiana tomentosiformis]	GO:0030267,GO:0016618,GO:0051287,GO:0009854,GO:0009853	glyoxylate reductase (NADP) activity|hydroxypyruvate reductase activity|NAD binding|oxidative photosynthetic carbon pathway|photorespiration	path:ko01200,path:ko00630,path:ko00260	Carbon metabolism|Glyoxylate and dicarboxylate metabolism|Glycine, serine and threonine metabolism
mRNA_126800	15	0	30	Inf	-Inf	0.03966	1	Down	3058	Ntab-K326_AWOJ-SS7683+:91395-95365	gi|1025295279|ref|XP_016498534.1|:evalue=0.0:annot=cyclin-dependent kinase G-2-like isoform X1 [Nicotiana tabacum]	GO:0005524,GO:0004693,GO:0008353	ATP binding|cyclin-dependent protein serine/threonine kinase activity|RNA polymerase II carboxy-terminal domain kinase activity
mRNA_126839	77.5	20	135	6.75	-2.75489	0.0153096	0.650999	Down	4824	Ntab-K326_AWOJ-SS769+:100012-108845	gi|1025118574|ref|XP_016462750.1|:evalue=0.0:annot=pleiotropic drug resistance protein 1-like [Nicotiana tabacum]	GO:0016021,GO:0005524,GO:0016887,GO:0006810	integral component of membrane|ATP binding|ATPase activity|transport
mRNA_126870	42	84	0	0	Inf	0.000291399	0.0420833	up	3221	Ntab-K326_AWOJ-SS7691+:238727-264818	gi|697118558|ref|XP_009613208.1|:evalue=0.0:annot=structural maintenance of chromosomes protein 6B-like isoform X2 [Nicotiana tomentosiformis]	GO:0005694,GO:0005634,GO:0005524,GO:0006302,GO:0000724,GO:0010165,GO:0007062	chromosome|nucleus|ATP binding|double-strand break repair|double-strand break repair via homologous recombination|response to X-ray|sister chromatid cohesion
mRNA_126892	43	10	76	7.6	-2.926	0.0461336	1	Down	861	Ntab-K326_AWOJ-SS7697+:210012-211581
mRNA_126919	339.5	485	194	0.4	1.32193	0.0456488	1	up	3540	Ntab-K326_AWOJ-SS770+:60501-68437	gi|1025301861|ref|XP_016499617.1|:evalue=0.0:annot=DNA (cytosine-5)-methyltransferase DRM2-like [Nicotiana tabacum]	GO:0005654,GO:0005634,GO:0003886,GO:0003677,GO:0009008,GO:0050832,GO:0006306,GO:0016458,GO:0051567	nucleoplasm|nucleus|DNA (cytosine-5-)-methyltransferase activity|DNA binding|DNA-methyltransferase activity|defense response to fungus|DNA methylation|gene silencing|histone H3-K9 methylation
mRNA_126924	17.5	35	0	0	Inf	0.0246284	0.856846	up	2701	Ntab-K326_AWOJ-SS770+:60533-68437	gi|1025301861|ref|XP_016499617.1|:evalue=0.0:annot=DNA (cytosine-5)-methyltransferase DRM2-like [Nicotiana tabacum]	GO:0005654,GO:0005634,GO:0003886,GO:0003677,GO:0009008,GO:0050832,GO:0006306,GO:0016458,GO:0051567	nucleoplasm|nucleus|DNA (cytosine-5-)-methyltransferase activity|DNA binding|DNA-methyltransferase activity|defense response to fungus|DNA methylation|gene silencing|histone H3-K9 methylation
mRNA_126937	376	139	613	4.41007	-2.1408	0.00129488	0.127166	Down	3695	Ntab-K326_AWOJ-SS770+:256035-262515	gi|697109720|ref|XP_009608724.1|:evalue=0.0:annot=uncharacterized protein LOC104102657 isoform X1 [Nicotiana tomentosiformis]	GO:0005776,GO:0005930,GO:0005737,GO:0005829,GO:0005739,GO:0045335,GO:0031625,GO:0006914,GO:0030154,GO:0098779,GO:0008285,GO:0043524,GO:0021915,GO:1903599,GO:0043552,GO:2000785	autophagosome|axoneme|cytoplasm|cytosol|mitochondrion|phagocytic vesicle|ubiquitin protein ligase binding|autophagy|cell differentiation|mitophagy in response to mitochondrial depolarization|negative regulation of cell proliferation|negative regulation of neuron apoptotic process|neural tube development|positive regulation of mitophagy|positive regulation of phosphatidylinositol 3-kinase activity…
mRNA_126938	310	547	73	0.133455	2.90557	5.06329e-05	0.0104377	up	3356	Ntab-K326_AWOJ-SS770+:256035-262515	gi|697109720|ref|XP_009608724.1|:evalue=0.0:annot=uncharacterized protein LOC104102657 isoform X1 [Nicotiana tomentosiformis]	GO:0005776,GO:0005930,GO:0005737,GO:0005829,GO:0005739,GO:0045335,GO:0031625,GO:0006914,GO:0030154,GO:0098779,GO:0008285,GO:0043524,GO:0021915,GO:1903599,GO:0043552,GO:2000785	autophagosome|axoneme|cytoplasm|cytosol|mitochondrion|phagocytic vesicle|ubiquitin protein ligase binding|autophagy|cell differentiation|mitophagy in response to mitochondrial depolarization|negative regulation of cell proliferation|negative regulation of neuron apoptotic process|neural tube development|positive regulation of mitophagy|positive regulation of phosphatidylinositol 3-kinase activity…
mRNA_12694	217	320	114	0.35625	1.48904	0.0454484	1	up	975	Ntab-K326_AWOJ-SS11606.:405696-406670
mRNA_126975	28	56	0	0	Inf	0.0035343	0.256101	up	263	Ntab-K326_AWOJ-SS77049.:1-263
mRNA_126987	593	867	319	0.367935	1.44248	0.0165901	0.68514	up	573	Ntab-K326_AWOJ-SS77073.:1-573	gi|1025256913|ref|XP_016490107.1|:evalue=2e-51:annot=phospho-2-dehydro-3-deoxyheptonate aldolase 2, chloroplastic-like [Nicotiana tabacum]	GO:0009507,GO:0003849,GO:0009073,GO:0009423	chloroplast|3-deoxy-7-phosphoheptulonate synthase activity|aromatic amino acid family biosynthetic process|chorismate biosynthetic process	path:ko01230,path:ko00400	Biosynthesis of amino acids|Phenylalanine, tyrosine and tryptophan biosynthesis
mRNA_127037	30	1	59	59	-5.88264	0.00753182	0.420482	Down	692	Ntab-K326_AWOJ-SS7715+:16652-20187
mRNA_127040	36	0	72	Inf	-Inf	0.00083099	0.0916024	Down	4585	Ntab-K326_AWOJ-SS7715+:128898-149558	gi|1025141276|ref|XP_016466411.1|:evalue=0.0:annot=uncharacterized protein LOC107789148 isoform X2 [Nicotiana tabacum]	GO:0005634,GO:0006355,GO:0006351	nucleus|regulation of transcription, DNA-templated|transcription, DNA-templated
mRNA_127054	59.5	106	13	0.122642	3.02748	0.0182094	0.730515	up	880	Ntab-K326_AWOJ-SS7719+:276788-278738	gi|697176236|ref|XP_009597074.1|:evalue=3e-74:annot=11-beta-hydroxysteroid dehydrogenase 1B-like isoform X2 [Nicotiana tomentosiformis]	GO:0016021,GO:0005811,GO:0070524,GO:0006694	integral component of membrane|lipid particle|11-beta-hydroxysteroid dehydrogenase (NADP+) activity|steroid biosynthetic process
mRNA_127166	232.5	1	464	464	-8.85798	1.98218e-13	5.08655e-10	Down	4259	Ntab-K326_AWOJ-SS774+:90419-94962	gi|1025095325|ref|XP_016458108.1|:evalue=8e-99:annot=uncharacterized protein LOC107781833 [Nicotiana tabacum]
mRNA_127167	29	1	57	57	-5.83289	0.00887879	0.465967	Down	4250	Ntab-K326_AWOJ-SS774+:90419-94962	gi|1025095325|ref|XP_016458108.1|:evalue=8e-99:annot=uncharacterized protein LOC107781833 [Nicotiana tabacum]
mRNA_127168	33	1	65	65	-6.02237	0.00460102	0.308704	Down	4223	Ntab-K326_AWOJ-SS774+:90580-94962	gi|1025095325|ref|XP_016458108.1|:evalue=8e-92:annot=uncharacterized protein LOC107781833 [Nicotiana tabacum]
mRNA_127197	43.5	4	83	20.75	-4.37504	0.00652798	0.383425	Down	1765	Ntab-K326_AWOJ-SS7746+:7910-12435	gi|1025041215|ref|XP_016445196.1|:evalue=3e-155:annot=protein ABHD17B-like isoform X2 [Nicotiana tabacum]	GO:0005576,GO:0016020,GO:0016787	extracellular region|membrane|hydrolase activity
mRNA_1272	32	0	64	Inf	-Inf	0.0017053	0.154198	Down	412	Ntab-K326_AWOJ-SS101856.:1-412
mRNA_127284	135	0	270	Inf	-Inf	5.85534e-10	5.31393e-07	Down	3431	Ntab-K326_AWOJ-SS7752.:110021-113451	gi|1025210326|ref|XP_016479403.1|:evalue=2e-99:annot=uncharacterized protein LOC107800694 [Nicotiana tabacum]
mRNA_12730	174	265	83	0.313208	1.67481	0.0369184	1	up	3942	Ntab-K326_AWOJ-SS11613+:99325-109174	gi|697178075|ref|XP_009598017.1|:evalue=0.0:annot=ATP-dependent zinc metalloprotease FTSH 10, mitochondrial-like [Nicotiana tomentosiformis]	GO:0009535,GO:0016021,GO:0005743,GO:0005739,GO:0009536,GO:0005524,GO:0004222,GO:0008270	chloroplast thylakoid membrane|integral component of membrane|mitochondrial inner membrane|mitochondrion|plastid|ATP binding|metalloendopeptidase activity|zinc ion binding
mRNA_127362	28	56	0	0	Inf	0.0035343	0.256101	up	2336	Ntab-K326_AWOJ-SS7768+:278234-280569
mRNA_127536	1054.5	422	1687	3.99763	-1.99915	0.000514556	0.0645116	Down	2080	Ntab-K326_AWOJ-SS779+:149521-152858	gi|698571257|ref|XP_009774831.1|:evalue=0.0:annot=cytochrome b561 and DOMON domain-containing protein At5g47530-like [Nicotiana sylvestris]	GO:0016021,GO:0046872,GO:0055114	integral component of membrane|metal ion binding|oxidation-reduction process
mRNA_127550	382	650	114	0.175385	2.51141	0.000193286	0.0299042	up	2564	Ntab-K326_AWOJ-SS779+:1160362-1165826	gi|697175401|ref|XP_009596642.1|:evalue=0.0:annot=phenylalanine ammonia-lyase G4-like [Nicotiana tomentosiformis]	GO:0005737,GO:0045548,GO:0009800,GO:0006559	cytoplasm|phenylalanine ammonia-lyase activity|cinnamic acid biosynthetic process|L-phenylalanine catabolic process	path:ko00360,path:ko00940	Phenylalanine metabolism|Phenylpropanoid biosynthesis
mRNA_12761	34.5	69	0	0	Inf	0.00108643	0.11015	up	2015	Ntab-K326_AWOJ-SS1162+:19085-23951	gi|1025183118|ref|XP_016473347.1|:evalue=0.0:annot=potassium transporter 4-like [Nicotiana tabacum]	GO:0016021,GO:0005886,GO:0005774,GO:0015079,GO:0009932,GO:0006813	integral component of membrane|plasma membrane|vacuolar membrane|potassium ion transmembrane transporter activity|cell tip growth|potassium ion transport
mRNA_127611	127	20	234	11.7	-3.54844	0.000295521	0.0425378	Down	1263	Ntab-K326_AWOJ-SS7803+:35614-68827	gi|698499016|ref|XP_009795366.1|:evalue=0.0:annot=putative late blight resistance protein homolog R1B-16 [Nicotiana sylvestris]
mRNA_127685	20.5	1	40	40	-5.32193	0.0354255	1	Down	2150	Ntab-K326_AWOJ-SS7817+:280810-284291	gi|697186483|ref|XP_009602277.1|:evalue=9e-47:annot=1,4-dihydroxy-2-naphthoate polyprenyltransferase, chloroplastic [Nicotiana tomentosiformis]	GO:0009507,GO:0031969,GO:0016021,GO:0046428,GO:0009772,GO:0042372,GO:0010236	chloroplast|chloroplast membrane|integral component of membrane|1,4-dihydroxy-2-naphthoate octaprenyltransferase activity|photosynthetic electron transport in photosystem II|phylloquinone biosynthetic process|plastoquinone biosynthetic process	path:ko00130	Ubiquinone and other terpenoid-quinone biosynthesis
mRNA_127708	28	0	56	Inf	-Inf	0.0035343	0.256101	Down	3129	Ntab-K326_AWOJ-SS7818+:321892-325912
mRNA_127748	26.5	0	53	Inf	-Inf	0.00465018	0.308704	Down	4386	Ntab-K326_AWOJ-SS78219+:7224-14583	gi|697151874|ref|XP_009630167.1|:evalue=7e-164:annot=uncharacterized protein LOC104120153 isoform X1 [Nicotiana tomentosiformis]
mRNA_127772	29.5	1	58	58	-5.85798	0.00817762	0.444206	Down	2685	Ntab-K326_AWOJ-SS7825+:359929-362760	gi|1025412063|ref|XP_016439818.1|:evalue=0.0:annot=zinc finger CCCH domain-containing protein 30-like [Nicotiana tabacum]	GO:0005737,GO:0005634,GO:0003677,GO:0046872,GO:0003700,GO:0006355	cytoplasm|nucleus|DNA binding|metal ion binding|transcription factor activity, sequence-specific DNA binding|regulation of transcription, DNA-templated
mRNA_127800	14	0	28	Inf	-Inf	0.0477224	1	Down	2867	Ntab-K326_AWOJ-SS7827+:17161-24776	gi|697158425|ref|XP_009587972.1|:evalue=1e-180:annot=endonuclease 1 [Nicotiana tomentosiformis]	GO:0016891,GO:0046872,GO:0003676,GO:0000014,GO:0043765,GO:0006308,GO:0080187,GO:0010150,GO:0090305,GO:0090502	endoribonuclease activity, producing 5'-phosphomonoesters|metal ion binding|nucleic acid binding|single-stranded DNA endodeoxyribonuclease activity|T/G mismatch-specific endonuclease activity|DNA catabolic process|floral organ senescence|leaf senescence|nucleic acid phosphodiester bond hydrolysis|RNA phosphodiester bond hydrolysis, endonucleolytic
mRNA_127859	65	112	18	0.160714	2.63743	0.0294701	0.940806	up	4371	Ntab-K326_AWOJ-SS784+:85515-93334	gi|1025254222|ref|XP_016486726.1|:evalue=2e-170:annot=switch-associated protein 70-like [Nicotiana tabacum]
mRNA_127896	28	56	0	0	Inf	0.0035343	0.256101	up	870	Ntab-K326_AWOJ-SS7843+:98133-100850	gi|1025263013|ref|XP_016491608.1|:evalue=3e-47:annot=uncharacterized protein LOC107811237 [Nicotiana tabacum]
mRNA_127971	15	30	0	0	Inf	0.03966	1	up	1347	Ntab-K326_AWOJ-SS7856+:393032-399420	gi|1025078317|ref|XP_016453863.1|:evalue=0.0:annot=GDSL esterase/lipase At1g28580-like [Nicotiana tabacum]	GO:0005576,GO:0005773,GO:0016788,GO:0016042	extracellular region|vacuole|hydrolase activity, acting on ester bonds|lipid catabolic process
mRNA_128017	129	22	236	10.7273	-3.42321	0.000402957	0.0537306	Down	986	Ntab-K326_AWOJ-SS78683+:1201-5972	gi|698442674|ref|XP_009763421.1|:evalue=4e-108:annot=putative late blight resistance protein homolog R1B-12 isoform X1 [Nicotiana sylvestris]	GO:0005536,GO:0005537,GO:0000771	glucose binding|mannose binding|agglutination involved in conjugation
mRNA_128147	169.5	18	321	17.8333	-4.1565	5.98693e-06	0.00184105	Down	1767	Ntab-K326_AWOJ-SS7879+:146277-156811	gi|698492533|ref|XP_009792608.1|:evalue=0.0:annot=V-type proton ATPase subunit H [Nicotiana sylvestris]	GO:0009507,GO:0005794,GO:0000325,GO:0005886,GO:0005774,GO:0000221,GO:0005773,GO:0046961,GO:0015991	chloroplast|Golgi apparatus|plant-type vacuole|plasma membrane|vacuolar membrane|vacuolar proton-transporting V-type ATPase, V1 domain|vacuole|proton-transporting ATPase activity, rotational mechanism|ATP hydrolysis coupled proton transport	path:ko00190,path:ko04145,path:ko04142,path:ko04721	Oxidative phosphorylation|Phagosome|Lysosome|Synaptic vesicle cycle
mRNA_128210	447.5	671	224	0.33383	1.58281	0.0122639	0.578376	up	1381	Ntab-K326_AWOJ-SS7890+:51485-57963	gi|698471096|ref|XP_009783961.1|:evalue=0.0:annot=polyadenylate-binding protein-interacting protein 8-like isoform X2 [Nicotiana sylvestris]	GO:0005634,GO:0000166,GO:0003723	nucleus|nucleotide binding|RNA binding
mRNA_128307	75	2	148	74	-6.20945	2.72877e-05	0.0062483	Down	3698	Ntab-K326_AWOJ-SS7909-:58454-62374	gi|1025212171|ref|XP_016479869.1|:evalue=0.0:annot=probable leucine-rich repeat receptor-like protein kinase At1g35710 [Nicotiana tabacum]	GO:0016021,GO:0016020,GO:0005886,GO:0009506,GO:0005524,GO:0004674	integral component of membrane|membrane|plasma membrane|plasmodesma|ATP binding|protein serine/threonine kinase activity
mRNA_128343	76	140	12	0.0857143	3.54432	0.00309043	0.233012	up	2597	Ntab-K326_AWOJ-SS7913+:49276-59718	gi|698488574|ref|XP_009790881.1|:evalue=2e-148:annot=uncharacterized protein LOC104238261 [Nicotiana sylvestris]
mRNA_128350	2417.5	3341	1494	0.447172	1.1611	0.0341539	1	up	1954	Ntab-K326_AWOJ-SS7913+:136715-141311	gi|1027856239|ref|NP_001313056.1|:evalue=0.0:annot=pheophytinase, chloroplastic-like [Nicotiana tabacum]	GO:0009507,GO:0009570,GO:0009535,GO:0080124,GO:0015996	chloroplast|chloroplast stroma|chloroplast thylakoid membrane|pheophytinase activity|chlorophyll catabolic process
mRNA_128385	321.5	150	493	3.28667	-1.71663	0.0111947	0.543108	Down	1597	Ntab-K326_AWOJ-SS7913.:727265-728861	gi|1025205653|ref|XP_016478246.1|:evalue=0.0:annot=subtilisin-like protease SBT1.9 [Nicotiana tabacum]	GO:0048046,GO:0005618,GO:0005576,GO:0009505,GO:0004252,GO:0080001,GO:0048359,GO:0010214	apoplast|cell wall|extracellular region|plant-type cell wall|serine-type endopeptidase activity|mucilage extrusion from seed coat|mucilage metabolic process involved in seed coat development|seed coat development
mRNA_128423	257.5	79	436	5.51899	-2.4644	0.000803826	0.0895496	Down	1592	Ntab-K326_AWOJ-SS7920.:744050-745641	gi|698523559|ref|XP_009758591.1|:evalue=0.0:annot=metalloendoproteinase 1-like [Nicotiana sylvestris]	GO:0031225,GO:0031012,GO:0005886,GO:0004222,GO:0008270	anchored component of membrane|extracellular matrix|plasma membrane|metalloendopeptidase activity|zinc ion binding
mRNA_128461	99	16	182	11.375	-3.50779	0.00111392	0.112783	Down	1330	Ntab-K326_AWOJ-SS79232+:1478-3352	gi|697097469|ref|XP_009621668.1|:evalue=0.0:annot=tropinone reductase homolog [Nicotiana tomentosiformis]	GO:0016491	oxidoreductase activity	path:ko00960	Tropane, piperidine and pyridine alkaloid biosynthesis
mRNA_12855	111.5	222	1	0.0045045	7.79442	7.39005e-08	4.3647e-05	up	2817	Ntab-K326_AWOJ-SS11639+:53428-56244	gi|698542004|ref|XP_009766276.1|:evalue=0.0:annot=putative late blight resistance protein homolog R1A-4 isoform X1 [Nicotiana sylvestris]	GO:0005737,GO:0016020,GO:0043531,GO:0005524,GO:0009626	cytoplasm|membrane|ADP binding|ATP binding|plant-type hypersensitive response
mRNA_128585	25.5	2	49	24.5	-4.61471	0.0300707	0.944179	Down	2082	Ntab-K326_AWOJ-SS794+:10039-23184	gi|697137570|ref|XP_009622889.1|:evalue=0.0:annot=probable glutamate--tRNA ligase, cytoplasmic [Nicotiana tomentosiformis]	GO:0005829,GO:0005524,GO:0004818,GO:0006424	cytosol|ATP binding|glutamate-tRNA ligase activity|glutamyl-tRNA aminoacylation	path:ko00860,path:ko00970	Porphyrin and chlorophyll metabolism|Aminoacyl-tRNA biosynthesis
mRNA_128733	94	37	151	4.08108	-2.02895	0.0463694	1	Down	1380	Ntab-K326_AWOJ-SS7956.:5277-6656	gi|1025312859|ref|XP_016502322.1|:evalue=3e-07:annot=poly [ADP-ribose] polymerase 2-like [Nicotiana tabacum]
mRNA_128770	6095.5	8883	3308	0.372397	1.42509	0.0152575	0.649931	up	2247	Ntab-K326_AWOJ-SS7966+:226828-233432	gi|1025399648|ref|XP_016454076.1|:evalue=0.0:annot=granule-bound starch synthase 2, chloroplastic/amyloplastic [Nicotiana tabacum]	GO:0009501,GO:0009507,GO:0004373,GO:0009011,GO:0010021,GO:0019375,GO:0010264,GO:0001666,GO:0019252	amyloplast|chloroplast|glycogen (starch) synthase activity|starch synthase activity|amylopectin biosynthetic process|galactolipid biosynthetic process|myo-inositol hexakisphosphate biosynthetic process|response to hypoxia|starch biosynthetic process	path:ko00500	Starch and sucrose metabolism
mRNA_128817	20.5	1	40	40	-5.32193	0.0354255	1	Down	1594	Ntab-K326_AWOJ-SS7969+:153273-156609	gi|698423910|ref|XP_009783009.1|:evalue=0.0:annot=peroxisomal nicotinamide adenine dinucleotide carrier-like [Nicotiana sylvestris]	GO:0046861,GO:0009514,GO:0016021,GO:0005777,GO:0005774,GO:0015297,GO:0043132,GO:0044375	glyoxysomal membrane|glyoxysome|integral component of membrane|peroxisome|vacuolar membrane|antiporter activity|NAD transport|regulation of peroxisome size	path:ko04146	Peroxisome
mRNA_128861	81	134	28	0.208955	2.25873	0.0382959	1	up	1282	Ntab-K326_AWOJ-SS7971+:155334-159430	gi|698483357|ref|XP_009788548.1|:evalue=2e-113:annot=thioredoxin domain-containing protein PLP3B-like isoform X2 [Nicotiana sylvestris]	GO:0005737,GO:0005874,GO:0005634,GO:0048487,GO:0051211,GO:0045454,GO:0043622,GO:0000911,GO:0000280,GO:0007000	cytoplasm|microtubule|nucleus|beta-tubulin binding|anisotropic cell growth|cell redox homeostasis|cortical microtubule organization|cytokinesis by cell plate formation|nuclear division|nucleolus organization
mRNA_128868	73	131	15	0.114504	3.12653	0.0084568	0.455925	up	891	Ntab-K326_AWOJ-SS7971+:155400-159430	gi|1025309911|ref|XP_016501584.1|:evalue=3e-131:annot=thioredoxin domain-containing protein PLP3B-like [Nicotiana tabacum]	GO:0005737,GO:0005874,GO:0005634,GO:0048487,GO:0051211,GO:0045454,GO:0043622,GO:0000911,GO:0000280,GO:0007000	cytoplasm|microtubule|nucleus|beta-tubulin binding|anisotropic cell growth|cell redox homeostasis|cortical microtubule organization|cytokinesis by cell plate formation|nuclear division|nucleolus organization
mRNA_128905	361	604	118	0.195364	2.35576	0.000499501	0.0630031	up	1219	Ntab-K326_AWOJ-SS7973+:241294-249052	gi|698531268|ref|XP_009762461.1|:evalue=0.0:annot=shikimate kinase, chloroplastic [Nicotiana sylvestris]	GO:0009507,GO:0005524,GO:0046872,GO:0004765,GO:0009073,GO:0009423	chloroplast|ATP binding|metal ion binding|shikimate kinase activity|aromatic amino acid family biosynthetic process|chorismate biosynthetic process	path:ko01230,path:ko00400	Biosynthesis of amino acids|Phenylalanine, tyrosine and tryptophan biosynthesis
mRNA_128937	75.5	137	14	0.10219	3.29068	0.0053963	0.343526	up	1458	Ntab-K326_AWOJ-SS7976+:84678-86135	gi|698514607|ref|XP_009802172.1|:evalue=0.0:annot=chaperone protein dnaJ 49 [Nicotiana sylvestris]	GO:0016021	integral component of membrane	path:ko04141	Protein processing in endoplasmic reticulum
mRNA_128949	125	18	232	12.8889	-3.68806	0.00020929	0.0320473	Down	2368	Ntab-K326_AWOJ-SS798.:45156-47523
mRNA_128984	119.5	46	193	4.19565	-2.0689	0.0261672	0.88653	Down	889	Ntab-K326_AWOJ-SS7993+:15395-20760
mRNA_129	201.5	384	19	0.0494792	4.33703	7.64249e-07	0.000317731	up	2226	Ntab-K326_AWOJ-SS10003+:180156-187402	gi|1025039585|ref|XP_016444792.1|:evalue=0.0:annot=vacuolar amino acid transporter 1-like [Nicotiana tabacum]	GO:0000324,GO:0000329,GO:0016021,GO:0015186,GO:0015188,GO:0005302,GO:0003333,GO:0006865,GO:0015803,GO:0098655,GO:0006868,GO:1902475,GO:0015807,GO:0015804,GO:0015828,GO:0007034	fungal-type vacuole|fungal-type vacuole membrane|integral component of membrane|L-glutamine transmembrane transporter activity|L-isoleucine transmembrane transporter activity|L-tyrosine transmembrane transporter activity|amino acid transmembrane transport|amino acid transport|branched-chain amino acid transport|cation transmembrane transport|glutamine transport|L-alpha-amino acid transmembrane tr…
mRNA_129008	90.5	35	146	4.17143	-2.06054	0.0465131	1	Down	1497	Ntab-K326_AWOJ-SS7994.:411098-412594	gi|1025120056|ref|XP_016462977.1|:evalue=1e-09:annot=uncharacterized protein LOC107786058 [Nicotiana tabacum]
mRNA_129051	367.5	38	697	18.3421	-4.19709	1.55841e-08	1.06398e-05	Down	755	Ntab-K326_AWOJ-SS8001+:202483-203386	gi|698562408|ref|XP_009772400.1|:evalue=3e-171:annot=5-epiaristolochene 1,3-dihydroxylase-like, partial [Nicotiana sylvestris]	GO:0016021,GO:0020037,GO:0005506,GO:0004497,GO:0016705	integral component of membrane|heme binding|iron ion binding|monooxygenase activity|oxidoreductase activity, acting on paired donors, with incorporation or reduction of molecular oxygen	path:ko00909	Sesquiterpenoid and triterpenoid biosynthesis
mRNA_129119	155	0	310	Inf	-Inf	5.4854e-11	6.37832e-08	Down	246	Ntab-K326_AWOJ-SS8006.:147552-147797	gi|1025250482|ref|XP_016488935.1|:evalue=4e-51:annot=rust resistance kinase Lr10-like isoform X1 [Nicotiana tabacum]	GO:0016021,GO:0005524,GO:0004674	integral component of membrane|ATP binding|protein serine/threonine kinase activity
mRNA_12918	156.5	313	0	0	Inf	4.61947e-11	5.45669e-08	up	1697	Ntab-K326_AWOJ-SS11644+:18241-20579	gi|1025166138|ref|XP_016470039.1|:evalue=0.0:annot=uncharacterized protein LOC107792342 [Nicotiana tabacum]
mRNA_12921	20	40	0	0	Inf	0.0152325	0.64961	up	1976	Ntab-K326_AWOJ-SS11644.:16189-18164
mRNA_129216	73	123	23	0.186992	2.41895	0.0345545	1	up	1190	Ntab-K326_AWOJ-SS8032+:98820-102667	gi|1025069622|ref|XP_016451724.1|:evalue=0.0:annot=GDSL esterase/lipase At1g28580-like [Nicotiana tabacum]	GO:0005576,GO:0016788,GO:0016042	extracellular region|hydrolase activity, acting on ester bonds|lipid catabolic process
mRNA_129280	2202.5	3781	624	0.165036	2.59915	5.90382e-06	0.00183829	up	2673	Ntab-K326_AWOJ-SS804+:625587-631643	gi|1025216580|ref|XP_016480992.1|:evalue=0.0:annot=phenylalanine ammonia-lyase-like [Nicotiana tabacum]	GO:0005737,GO:0045548,GO:0009800,GO:0006559	cytoplasm|phenylalanine ammonia-lyase activity|cinnamic acid biosynthetic process|L-phenylalanine catabolic process	path:ko00360,path:ko00940	Phenylalanine metabolism|Phenylpropanoid biosynthesis
mRNA_12940	157.5	0	315	Inf	-Inf	4.12135e-11	4.94681e-08	Down	1521	Ntab-K326_AWOJ-SS116475+:1-2023
mRNA_129403	65	109	21	0.192661	2.37587	0.0470457	1	up	669	Ntab-K326_AWOJ-SS8063+:559377-560681	gi|1027854699|ref|NP_001312458.1|:evalue=4e-71:annot=cyclin-D4-1-like [Nicotiana tabacum]	GO:0005634,GO:0007049,GO:0051301	nucleus|cell cycle|cell division
mRNA_12941	190.5	0	381	Inf	-Inf	1.15739e-12	2.26661e-09	Down	3300	Ntab-K326_AWOJ-SS116475+:1-3300
mRNA_129463	237.5	451	24	0.0532151	4.23202	3.25991e-07	0.00015753	up	6284	Ntab-K326_AWOJ-SS8069.:10008-16291
mRNA_129568	123.5	39	208	5.33333	-2.41504	0.00961177	0.489409	Down	1643	Ntab-K326_AWOJ-SS8082+:142983-145285	gi|698422334|ref|XP_009780557.1|:evalue=0.0:annot=putative quinone-oxidoreductase homolog, chloroplastic [Nicotiana sylvestris]	GO:0009507,GO:0009941,GO:0009706,GO:0009535,GO:0005886,GO:0005773,GO:0016491,GO:0008270	chloroplast|chloroplast envelope|chloroplast inner membrane|chloroplast thylakoid membrane|plasma membrane|vacuole|oxidoreductase activity|zinc ion binding
mRNA_129575	41	1	81	81	-6.33985	0.00126319	0.125506	Down	2102	Ntab-K326_AWOJ-SS8082+:826478-848109
mRNA_129606	28	0	56	Inf	-Inf	0.0035343	0.256101	Down	1016	Ntab-K326_AWOJ-SS8082.:210018-211033
mRNA_129627	41.5	80	3	0.0375	4.73697	0.00511674	0.329392	up	5568	Ntab-K326_AWOJ-SS8086+:112963-132665	gi|698481706|ref|XP_009787824.1|:evalue=0.0:annot=exocyst complex component SEC8 [Nicotiana sylvestris]	GO:0005618,GO:0005856,GO:0005829,GO:0000145,GO:0005576,GO:0009524,GO:0005886,GO:0009506,GO:0048354,GO:0015031,GO:0006904	cell wall|cytoskeleton|cytosol|exocyst|extracellular region|phragmoplast|plasma membrane|plasmodesma|mucilage biosynthetic process involved in seed coat development|protein transport|vesicle docking involved in exocytosis	path:ko04530	Tight junction
mRNA_129658	28.5	3	54	18	-4.16993	0.0317093	0.981965	Down	2999	Ntab-K326_AWOJ-SS809+:571480-577150	gi|1025283609|ref|XP_016495598.1|:evalue=5e-85:annot=uncharacterized protein LOC107814664 [Nicotiana tabacum]	GO:0046872,GO:0003676,GO:0004523	metal ion binding|nucleic acid binding|RNA-DNA hybrid ribonuclease activity
mRNA_129660	42	75	9	0.12	3.05889	0.0406647	1	up	5585	Ntab-K326_AWOJ-SS809+:571527-577111
mRNA_12972	303	115	491	4.26957	-2.09409	0.00259255	0.209512	Down	2169	Ntab-K326_AWOJ-SS116526+:34-2448	gi|1025270556|ref|XP_016493523.1|:evalue=7e-47:annot=leucine-rich repeat receptor-like serine/threonine-protein kinase BAM3 isoform X2 [Nicotiana tabacum]
mRNA_129727	40	0	80	Inf	-Inf	0.000411305	0.0541861	Down	1074	Ntab-K326_AWOJ-SS8092.:29409-30482	gi|698481325|ref|XP_009787663.1|:evalue=1e-06:annot=uncharacterized protein LOC104235574 [Nicotiana sylvestris]
mRNA_12973	206	29	383	13.2069	-3.72322	8.91217e-06	0.00256243	Down	591	Ntab-K326_AWOJ-SS11653+:70586-71698	gi|697143515|ref|XP_009625873.1|:evalue=2e-103:annot=LRR receptor-like serine/threonine-protein kinase FLS2 [Nicotiana tomentosiformis]	GO:0005768,GO:0010008,GO:0016021,GO:0016020,GO:0005886,GO:0009506,GO:0005524,GO:0001653,GO:0004675,GO:0031625,GO:0052544,GO:0042742,GO:0016045,GO:0009755,GO:0046777,GO:0006898,GO:0010359,GO:0007178	endosome|endosome membrane|integral component of membrane|membrane|plasma membrane|plasmodesma|ATP binding|peptide receptor activity|transmembrane receptor protein serine/threonine kinase activity|ubiquitin protein ligase binding|defense response by callose deposition in cell wall|defense response to bacterium|detection of bacterium|hormone-mediated signaling pathway|protein autophosphorylation|r…
mRNA_129752	53	9	97	10.7778	-3.42999	0.0128619	0.592808	Down	1001	Ntab-K326_AWOJ-SS8094+:287110-289979	gi|697181556|ref|XP_009599775.1|:evalue=3e-62:annot=putative H/ACA ribonucleoprotein complex subunit 1-like protein 1 [Nicotiana tomentosiformis]	GO:0031429,GO:0009535,GO:0005730,GO:0003723,GO:0001522,GO:0006364	box H/ACA snoRNP complex|chloroplast thylakoid membrane|nucleolus|RNA binding|pseudouridine synthesis|rRNA processing	path:ko03008	Ribosome biogenesis in eukaryotes
mRNA_129784	41.5	77	6	0.0779221	3.68182	0.0184935	0.732046	up	911	Ntab-K326_AWOJ-SS8103+:294073-298674	gi|698438507|ref|XP_009757068.1|:evalue=2e-144:annot=uncharacterized protein LOC104209984 [Nicotiana sylvestris]	GO:0005768,GO:0005794,GO:0000139,GO:0016021,GO:0005802,GO:0016757	endosome|Golgi apparatus|Golgi membrane|integral component of membrane|trans-Golgi network|transferase activity, transferring glycosyl groups
mRNA_129786	5497	8106	2888	0.356279	1.48892	0.0104506	0.517805	up	1750	Ntab-K326_AWOJ-SS8103+:418631-423676	gi|697139215|ref|XP_009623694.1|:evalue=0.0:annot=kynurenine--oxoglutarate transaminase-like [Nicotiana tomentosiformis]	GO:0005737,GO:0010326,GO:0030170,GO:0009058	cytoplasm|methionine-oxo-acid transaminase activity|pyridoxal phosphate binding|biosynthetic process
mRNA_129849	138.5	22	255	11.5909	-3.53492	0.000194812	0.0300778	Down	2995	Ntab-K326_AWOJ-SS8114+:380395-383389	gi|698531960|ref|XP_009762808.1|:evalue=0.0:annot=lysM domain receptor-like kinase 4 [Nicotiana sylvestris]	GO:0016021,GO:0005886,GO:0009506,GO:0005524,GO:0008061,GO:0001653,GO:0004675,GO:0031625,GO:0071323,GO:0071219,GO:0009755,GO:0045087,GO:0046777,GO:0007178	integral component of membrane|plasma membrane|plasmodesma|ATP binding|chitin binding|peptide receptor activity|transmembrane receptor protein serine/threonine kinase activity|ubiquitin protein ligase binding|cellular response to chitin|cellular response to molecule of bacterial origin|hormone-mediated signaling pathway|innate immune response|protein autophosphorylation|transmembrane receptor pro…
mRNA_129861	31.5	63	0	0	Inf	0.00186717	0.164051	up	473	Ntab-K326_AWOJ-SS8114+:632309-632884	gi|698509873|ref|XP_009800128.1|:evalue=3e-88:annot=uncharacterized protein LOC104246085 [Nicotiana sylvestris]
mRNA_129893	30	60	0	0	Inf	0.00245298	0.200599	up	1245	Ntab-K326_AWOJ-SS8118+:761521-764389	gi|698579083|ref|XP_009776922.1|:evalue=9e-165:annot=aspartic proteinase-like protein 1 isoform X3 [Nicotiana sylvestris]	GO:0031225,GO:0046658,GO:0004190	anchored component of membrane|anchored component of plasma membrane|aspartic-type endopeptidase activity
mRNA_129922	25.5	49	2	0.0408163	4.61471	0.0300707	0.944179	up	684	Ntab-K326_AWOJ-SS812.:513195-513878	gi|1025175123|ref|XP_016471551.1|:evalue=1e-83:annot=uncharacterized protein LOC107793672 [Nicotiana tabacum]
mRNA_129933	29.5	58	1	0.0172414	5.85798	0.00817762	0.444206	up	739	Ntab-K326_AWOJ-SS8128+:143759-144689
mRNA_129997	14	0	28	Inf	-Inf	0.0477224	1	Down	839	Ntab-K326_AWOJ-SS8136+:57208-61714	gi|697106116|ref|XP_009606893.1|:evalue=1e-123:annot=DNA-directed RNA polymerases II and IV subunit 5A-like isoform X3 [Nicotiana tomentosiformis]	GO:0005736,GO:0005665,GO:0005666,GO:0000418,GO:0003677,GO:0003899,GO:0006360,GO:0006366,GO:0006383	DNA-directed RNA polymerase I complex|DNA-directed RNA polymerase II, core complex|DNA-directed RNA polymerase III complex|DNA-directed RNA polymerase IV complex|DNA binding|DNA-directed RNA polymerase activity|transcription from RNA polymerase I promoter|transcription from RNA polymerase II promoter|transcription from RNA polymerase III promoter	path:ko00230,path:ko00240,path:ko03020,path:ko04623	Purine metabolism|Pyrimidine metabolism|RNA polymerase|Cytosolic DNA-sensing pathway
mRNA_130010	1798	2830	766	0.270671	1.88539	0.00074909	0.0856	up	940	Ntab-K326_AWOJ-SS8137+:89997-91742
mRNA_130156	119.5	194	45	0.231959	2.10806	0.02368	0.846	up	5832	Ntab-K326_AWOJ-SS815+:56266-63821	gi|698493546|ref|XP_009793045.1|:evalue=6e-85:annot=probable adenylate kinase 6, chloroplastic [Nicotiana sylvestris]	GO:0009507,GO:0009570,GO:0005737,GO:0005634,GO:0004017,GO:0005524,GO:0008652,GO:0046939,GO:0048364,GO:0048367	chloroplast|chloroplast stroma|cytoplasm|nucleus|adenylate kinase activity|ATP binding|cellular amino acid biosynthetic process|nucleotide phosphorylation|root development|shoot system development	path:ko00230	Purine metabolism
mRNA_130159	1375.5	1933	818	0.423176	1.24067	0.0250565	0.86567	up	1210	Ntab-K326_AWOJ-SS815+:420610-422602	gi|698563441|ref|XP_009772697.1|:evalue=0.0:annot=aquaporin PIP2-2-like [Nicotiana sylvestris]	GO:0009507,GO:0005887,GO:0005886,GO:0009506,GO:0005773,GO:0015254,GO:0015250,GO:0009992,GO:0015793,GO:0034220,GO:0009737,GO:0009414,GO:0006833	chloroplast|integral component of plasma membrane|plasma membrane|plasmodesma|vacuole|glycerol channel activity|water channel activity|cellular water homeostasis|glycerol transport|ion transmembrane transport|response to abscisic acid|response to water deprivation|water transport
mRNA_130174	183	89	277	3.11236	-1.63801	0.0377648	1	Down	1753	Ntab-K326_AWOJ-SS8153+:601206-603410	gi|1025116707|ref|XP_016462451.1|:evalue=0.0:annot=UDP-glycosyltransferase 90A1-like [Nicotiana tabacum]	GO:0016758	transferase activity, transferring hexosyl groups
mRNA_13021	456	272	640	2.35294	-1.23447	0.0479392	1	Down	1874	Ntab-K326_AWOJ-SS11662+:47932-55618	gi|698464375|ref|XP_009782424.1|:evalue=0.0:annot=O-acyltransferase WSD1-like isoform X1 [Nicotiana sylvestris]	GO:0005783,GO:0005789,GO:0016021,GO:0005886,GO:0004144,GO:0047196,GO:0019432,GO:0010025	endoplasmic reticulum|endoplasmic reticulum membrane|integral component of membrane|plasma membrane|diacylglycerol O-acyltransferase activity|long-chain-alcohol O-fatty-acyltransferase activity|triglyceride biosynthetic process|wax biosynthetic process
mRNA_130272	188.5	322	55	0.170807	2.54956	0.00163602	0.151054	up	2247	Ntab-K326_AWOJ-SS8164+:16421-24472
mRNA_130274	60	8	112	14	-3.80735	0.00452746	0.308257	Down	4613	Ntab-K326_AWOJ-SS8164+:16436-24472
mRNA_130276	170	284	56	0.197183	2.34239	0.00475738	0.314418	up	6036	Ntab-K326_AWOJ-SS8164+:16436-24472
mRNA_130335	1165	92	2238	24.3261	-4.60443	1.02783e-12	2.06728e-09	Down	943	Ntab-K326_AWOJ-SS8171+:44243-46307	gi|698447177|ref|XP_009770389.1|:evalue=9e-133:annot=uncharacterized protein LOC104221096 [Nicotiana sylvestris]
mRNA_13038	39.5	4	75	18.75	-4.22882	0.0110281	0.537791	Down	1085	Ntab-K326_AWOJ-SS11666.:310430-311514
mRNA_130381	2457	3471	1443	0.41573	1.26628	0.0212244	0.792116	up	2088	Ntab-K326_AWOJ-SS8182+:124530-126909	gi|1025012186|ref|XP_016441593.1|:evalue=6e-134:annot=vegetative cell wall protein gp1-like isoform X1 [Nicotiana tabacum]
mRNA_130384	31	62	0	0	Inf	0.00204471	0.176729	up	1227	Ntab-K326_AWOJ-SS8182-:59193-60845	gi|1025409931|ref|XP_016439279.1|:evalue=6e-149:annot=auxin transport protein BIG-like [Nicotiana tabacum]	GO:0005829,GO:0016021,GO:0016020,GO:0009506,GO:0008270,GO:0009926,GO:0009734,GO:0048281,GO:0010311,GO:0009640,GO:0009733,GO:0009620,GO:0048364,GO:0009826	cytosol|integral component of membrane|membrane|plasmodesma|zinc ion binding|auxin polar transport|auxin-activated signaling pathway|inflorescence morphogenesis|lateral root formation|photomorphogenesis|response to auxin|response to fungus|root development|unidimensional cell growth
mRNA_130416	548	50	1046	20.92	-4.38681	3.14129e-10	3.11692e-07	Down	342	Ntab-K326_AWOJ-SS81847.:12-353	gi|697125144|ref|XP_009616588.1|:evalue=2e-66:annot=probable LRR receptor-like serine/threonine-protein kinase At4g08850 [Nicotiana tomentosiformis]	GO:0016021,GO:0005524,GO:0004674	integral component of membrane|ATP binding|protein serine/threonine kinase activity
mRNA_13054	178	84	272	3.2381	-1.69515	0.0334555	0.995079	Down	2619	Ntab-K326_AWOJ-SS11668+:122-2740		GO:0016021,GO:0008643	integral component of membrane|carbohydrate transport
mRNA_13055	29.5	59	0	0	Inf	0.00268717	0.212513	up	827	Ntab-K326_AWOJ-SS11668+:123-2725
mRNA_130559	34	68	0	0	Inf	0.00118849	0.118878	up	1223	Ntab-K326_AWOJ-SS821+:1051168-1053385	gi|1025387482|ref|XP_016434301.1|:evalue=8e-45:annot=uncharacterized protein LOC107760716, partial [Nicotiana tabacum]
mRNA_130605	46	6	86	14.3333	-3.8413	0.0108516	0.530239	Down	901	Ntab-K326_AWOJ-SS821.:1276771-1277671	gi|698448126|ref|XP_009771936.1|:evalue=2e-11:annot=uncharacterized protein LOC104222399 [Nicotiana sylvestris]
mRNA_130632	23	0	46	Inf	-Inf	0.00879333	0.464343	Down	1840	Ntab-K326_AWOJ-SS8211+:597362-600747	gi|1025162767|ref|XP_016469516.1|:evalue=0.0:annot=beta-amyrin 28-oxidase-like [Nicotiana tabacum]	GO:0016021,GO:0020037,GO:0005506,GO:0004497,GO:0016705	integral component of membrane|heme binding|iron ion binding|monooxygenase activity|oxidoreductase activity, acting on paired donors, with incorporation or reduction of molecular oxygen
mRNA_13069	15	0	30	Inf	-Inf	0.03966	1	Down	1916	Ntab-K326_AWOJ-SS11669+:162968-165968	gi|1025269560|ref|XP_016493264.1|:evalue=0.0:annot=uncharacterized protein LOC107812635 [Nicotiana tabacum]
mRNA_130814	199.5	319	80	0.250784	1.99548	0.0101881	0.511359	up	1282	Ntab-K326_AWOJ-SS8226+:52618-55994	gi|698483174|ref|XP_009788467.1|:evalue=0.0:annot=uncharacterized protein LOC104236274 [Nicotiana sylvestris]
mRNA_130823	166.5	46	287	6.23913	-2.64134	0.00182197	0.161992	Down	3816	Ntab-K326_AWOJ-SS8230+:835408-839223	gi|698495388|ref|XP_009793811.1|:evalue=3e-06:annot=uncharacterized protein LOC104240645 [Nicotiana sylvestris]
mRNA_13089	237.5	383	92	0.240209	2.05764	0.00537272	0.342636	up	2815	Ntab-K326_AWOJ-SS11669.:55936-58750	gi|698588438|ref|XP_009779461.1|:evalue=3e-06:annot=aldose 1-epimerase-like [Nicotiana sylvestris]
mRNA_130916	217.5	92	343	3.72826	-1.8985	0.0117752	0.55941	Down	1724	Ntab-K326_AWOJ-SS824+:360289-363357	gi|698455302|ref|XP_009780365.1|:evalue=0.0:annot=putative protein phosphatase 2C 53 [Nicotiana sylvestris]	GO:0005634,GO:0046872,GO:0004722,GO:0009738,GO:0010440	nucleus|metal ion binding|protein serine/threonine phosphatase activity|abscisic acid-activated signaling pathway|stomatal lineage progression
mRNA_130926	935	293	1577	5.38225	-2.42821	3.98517e-05	0.00859619	Down	3054	Ntab-K326_AWOJ-SS824+:724750-729624	gi|697116186|ref|XP_009612010.1|:evalue=0.0:annot=uncharacterized protein LOC104105420 [Nicotiana tomentosiformis]	GO:0016021,GO:0046872,GO:0016740,GO:0006024,GO:0015012,GO:0006486	integral component of membrane|metal ion binding|transferase activity|glycosaminoglycan biosynthetic process|heparan sulfate proteoglycan biosynthetic process|protein glycosylation
mRNA_130941	380	14	746	53.2857	-5.73568	1.95741e-12	3.55285e-09	Down	2211	Ntab-K326_AWOJ-SS824+:1443348-1446229	gi|1025035939|ref|XP_016443888.1|:evalue=0.0:annot=5-epi-aristolochene synthase-like isoform X1 [Nicotiana tabacum]	GO:0005737,GO:0000287,GO:0010333,GO:0016114	cytoplasm|magnesium ion binding|terpene synthase activity|terpenoid biosynthetic process	path:ko00909	Sesquiterpenoid and triterpenoid biosynthesis
mRNA_131017	26.5	0	53	Inf	-Inf	0.00465018	0.308704	Down	1067	Ntab-K326_AWOJ-SS825+:132734-148909
mRNA_131201	21.5	42	1	0.0238095	5.39232	0.0300948	0.944179	up	1389	Ntab-K326_AWOJ-SS8269+:44930-49308	gi|698548341|ref|XP_009768315.1|:evalue=1e-93:annot=uncharacterized protein LOC104219341 isoform X3 [Nicotiana sylvestris]	GO:0005634,GO:0003677,GO:0004601,GO:0003700,GO:0009738,GO:0006952,GO:0042742,GO:0050832,GO:0002229,GO:0009682,GO:0009867,GO:0009787,GO:0031347,GO:2000071,GO:2000022,GO:0006355,GO:0009737,GO:0009620,GO:0009414,GO:0010118	nucleus|DNA binding|peroxidase activity|transcription factor activity, sequence-specific DNA binding|abscisic acid-activated signaling pathway|defense response|defense response to bacterium|defense response to fungus|defense response to oomycetes|induced systemic resistance|jasmonic acid mediated signaling pathway|regulation of abscisic acid-activated signaling pathway|regulation of defense respo…
mRNA_131206	96.5	33	160	4.84848	-2.27753	0.0253413	0.872271	Down	1980	Ntab-K326_AWOJ-SS827+:79232-86633	gi|697114906|ref|XP_009611370.1|:evalue=0.0:annot=uncharacterized protein LOC104104888 [Nicotiana tomentosiformis]
mRNA_131214	57.5	107	8	0.0747664	3.74147	0.00591019	0.361104	up	4110	Ntab-K326_AWOJ-SS8273+:127373-131896	gi|698567078|ref|XP_009773671.1|:evalue=5e-147:annot=UBP1-associated protein 2B-like [Nicotiana sylvestris]	GO:0005829,GO:0005634,GO:0017091,GO:0000166,GO:0009738,GO:0008219,GO:0006952,GO:0009693,GO:0010150,GO:0048255	cytosol|nucleus|AU-rich element binding|nucleotide binding|abscisic acid-activated signaling pathway|cell death|defense response|ethylene biosynthetic process|leaf senescence|mRNA stabilization	path:ko03040	Spliceosome
mRNA_131273	31.5	1	62	62	-5.9542	0.00588539	0.360773	Down	1962	Ntab-K326_AWOJ-SS8287+:109878-112085	gi|1025127341|ref|XP_016464158.1|:evalue=0.0:annot=transcription factor GTE10-like isoform X2 [Nicotiana tabacum]	GO:0005634,GO:0009738,GO:0051365,GO:0045892,GO:0009737,GO:0009409,GO:0009651,GO:0006351	nucleus|abscisic acid-activated signaling pathway|cellular response to potassium ion starvation|negative regulation of transcription, DNA-templated|response to abscisic acid|response to cold|response to salt stress|transcription, DNA-templated
mRNA_131279	75.5	26	125	4.80769	-2.26534	0.0433958	1	Down	1489	Ntab-K326_AWOJ-SS8287+:186779-193844		GO:0005840,GO:0019843,GO:0003735,GO:0006412	ribosome|rRNA binding|structural constituent of ribosome|translation	path:ko03010	Ribosome
mRNA_131312	586	102	1070	10.4902	-3.39097	2.09269e-07	0.000105225	Down	1369	Ntab-K326_AWOJ-SS8287.:570271-571639
mRNA_131330	17.5	35	0	0	Inf	0.0246284	0.856846	up	2360	Ntab-K326_AWOJ-SS8289+:685402-697727	gi|697174870|ref|XP_009596370.1|:evalue=0.0:annot=guanylate-binding protein 4-like [Nicotiana tomentosiformis]	GO:0000139,GO:0005634,GO:0048471,GO:0005525,GO:0003924	Golgi membrane|nucleus|perinuclear region of cytoplasm|GTP binding|GTPase activity
mRNA_131348	48	93	3	0.0322581	4.9542	0.00209965	0.180014	up	940	Ntab-K326_AWOJ-SS8291+:99350-102126	gi|697174380|ref|XP_009596119.1|:evalue=0.0:annot=3-oxoacyl-[acyl-carrier-protein] reductase, chloroplastic-like [Nicotiana tomentosiformis]	GO:0004316,GO:0051287,GO:0050661,GO:0030497	3-oxoacyl-[acyl-carrier-protein] reductase (NADPH) activity|NAD binding|NADP binding|fatty acid elongation
mRNA_131498	4131.5	5907	2356	0.398849	1.32609	0.018719	0.736895	up	2230	Ntab-K326_AWOJ-SS8310+:1-5677	gi|1025284228|ref|XP_016495751.1|:evalue=0.0:annot=alpha-1,4 glucan phosphorylase L-1 isozyme, chloroplastic/amyloplastic isoform X1 [Nicotiana tabacum]	GO:0009501,GO:0009507,GO:0008184,GO:0042802,GO:0030170,GO:0005975	amyloplast|chloroplast|glycogen phosphorylase activity|identical protein binding|pyridoxal phosphate binding|carbohydrate metabolic process	path:ko00500,path:ko04910,path:ko04922	Starch and sucrose metabolism|Insulin signaling pathway|Glucagon signaling pathway
mRNA_131524	25	0	50	Inf	-Inf	0.00611762	0.365378	Down	1051	Ntab-K326_AWOJ-SS8314+:102460-103510
mRNA_131532	15	0	30	Inf	-Inf	0.03966	1	Down	1646	Ntab-K326_AWOJ-SS8315+:69672-73079	gi|698534260|ref|XP_009763809.1|:evalue=2e-93:annot=acyl-protein thioesterase 2-like isoform X2 [Nicotiana sylvestris]	GO:0005737,GO:0008474,GO:0006631,GO:0098734	cytoplasm|palmitoyl-(protein) hydrolase activity|fatty acid metabolic process|macromolecule depalmitoylation	path:ko00564	Glycerophospholipid metabolism
mRNA_131573	62	5	119	23.8	-4.57289	0.00107111	0.109191	Down	289	Ntab-K326_AWOJ-SS83187.:1-289	gi|697121201|ref|XP_009614572.1|:evalue=3e-24:annot=uncharacterized protein LOC104107460 [Nicotiana tomentosiformis]
mRNA_131602	632.5	957	308	0.321839	1.63559	0.0064232	0.379066	up	2783	Ntab-K326_AWOJ-SS8319+:462481-469310	gi|698539134|ref|XP_009765351.1|:evalue=0.0:annot=oligopeptide transporter 7-like [Nicotiana sylvestris]	GO:0016021,GO:0016020,GO:0015833,GO:0015031,GO:0055085	integral component of membrane|membrane|peptide transport|protein transport|transmembrane transport
mRNA_131623	230	123	337	2.73984	-1.45409	0.0466971	1	Down	739	Ntab-K326_AWOJ-SS8319.:337860-338598	gi|698531619|ref|XP_009762642.1|:evalue=2e-108:annot=uncharacterized protein LOC104214639 [Nicotiana sylvestris]
mRNA_131708	25.5	1	50	50	-5.64386	0.0157711	0.663831	Down	2484	Ntab-K326_AWOJ-SS8329+:108521-115250	gi|1027854089|ref|NP_001313214.1|:evalue=0.0:annot=glutathione synthetase, chloroplastic [Nicotiana tabacum]	GO:0009507,GO:0005524,GO:0043295,GO:0004363,GO:0000287,GO:0042803	chloroplast|ATP binding|glutathione binding|glutathione synthase activity|magnesium ion binding|protein homodimerization activity	path:ko00270,path:ko00480	Cysteine and methionine metabolism|Glutathione metabolism
mRNA_131735	25.5	48	3	0.0625	4	0.0481316	1	up	3145	Ntab-K326_AWOJ-SS8330+:135792-144813	gi|698544481|ref|XP_009767078.1|:evalue=3e-67:annot=endonuclease V isoform X1 [Nicotiana sylvestris]	GO:0005737,GO:0005730,GO:0016888,GO:0016891,GO:0000287,GO:0003727,GO:0043566,GO:0006281,GO:0090502	cytoplasm|nucleolus|endodeoxyribonuclease activity, producing 5'-phosphomonoesters|endoribonuclease activity, producing 5'-phosphomonoesters|magnesium ion binding|single-stranded RNA binding|structure-specific DNA binding|DNA repair|RNA phosphodiester bond hydrolysis, endonucleolytic
mRNA_131758	185	92	278	3.02174	-1.59538	0.0420372	1	Down	568	Ntab-K326_AWOJ-SS8333+:385198-388097	gi|698583912|ref|XP_009778216.1|:evalue=3e-57:annot=30S ribosomal protein S17, chloroplastic [Nicotiana sylvestris]	GO:0009507,GO:0009941,GO:0009570,GO:0009534,GO:0000312,GO:0019843,GO:0003735,GO:0032544	chloroplast|chloroplast envelope|chloroplast stroma|chloroplast thylakoid|plastid small ribosomal subunit|rRNA binding|structural constituent of ribosome|plastid translation	path:ko03010	Ribosome
mRNA_131770	265	476	54	0.113445	3.13993	3.13806e-05	0.00699186	up	1090	Ntab-K326_AWOJ-SS8333.:28542-29631	gi|698535308|ref|XP_009764142.1|:evalue=2e-89:annot=uncharacterized protein LOC104215904 [Nicotiana sylvestris]
mRNA_131871	21.5	43	0	0	Inf	0.0115301	0.550738	up	428	Ntab-K326_AWOJ-SS83437.:916-1343	gi|698550102|ref|XP_009768866.1|:evalue=5e-64:annot=uncharacterized protein LOC104219827 [Nicotiana sylvestris]
mRNA_131888	533	812	254	0.312808	1.67665	0.00648292	0.381682	up	1229	Ntab-K326_AWOJ-SS8347.:22332-23560	gi|698447585|ref|XP_009771026.1|:evalue=1e-163:annot=fasciclin-like arabinogalactan protein 1 [Nicotiana sylvestris]	GO:0031225,GO:0046658,GO:0005618,GO:0005886,GO:0048364,GO:0048367	anchored component of membrane|anchored component of plasma membrane|cell wall|plasma membrane|root development|shoot system development
mRNA_131946	1901.5	1190	2613	2.1958	-1.13475	0.0381807	1	Down	1227	Ntab-K326_AWOJ-SS8362+:47950-50855	gi|698495491|ref|XP_009793854.1|:evalue=0.0:annot=probable WRKY transcription factor 70 [Nicotiana sylvestris]	GO:0005634,GO:0043565,GO:0003700,GO:0042742,GO:0050832,GO:0009864,GO:1900056,GO:0045892,GO:0031347,GO:0010200,GO:0009753,GO:0009751,GO:0009862,GO:0006351	nucleus|sequence-specific DNA binding|transcription factor activity, sequence-specific DNA binding|defense response to bacterium|defense response to fungus|induced systemic resistance, jasmonic acid mediated signaling pathway|negative regulation of leaf senescence|negative regulation of transcription, DNA-templated|regulation of defense response|response to chitin|response to jasmonic acid|respon…
mRNA_131947	22.5	0	45	Inf	-Inf	0.00962141	0.489409	Down	451	Ntab-K326_AWOJ-SS8363+:146419-146952
mRNA_131955	324	155	493	3.18065	-1.66932	0.0133396	0.607903	Down	1727	Ntab-K326_AWOJ-SS8365+:319830-323746	gi|698440423|ref|XP_009760114.1|:evalue=0.0:annot=O-acyltransferase WSD1-like isoform X1 [Nicotiana sylvestris]	GO:0005783,GO:0005789,GO:0016021,GO:0005886,GO:0004144,GO:0047196,GO:0019432,GO:0010025	endoplasmic reticulum|endoplasmic reticulum membrane|integral component of membrane|plasma membrane|diacylglycerol O-acyltransferase activity|long-chain-alcohol O-fatty-acyltransferase activity|triglyceride biosynthetic process|wax biosynthetic process
mRNA_131959	89	148	30	0.202703	2.30256	0.0286834	0.930499	up	2309	Ntab-K326_AWOJ-SS8365+:779488-782169	gi|1025101617|ref|XP_016459177.1|:evalue=0.0:annot=transcription factor bHLH13-like [Nicotiana tabacum]	GO:0005634,GO:0003700,GO:0044212,GO:0006355,GO:0006351	nucleus|transcription factor activity, sequence-specific DNA binding|transcription regulatory region DNA binding|regulation of transcription, DNA-templated|transcription, DNA-templated
mRNA_132016	370	540	200	0.37037	1.43296	0.02794	0.912236	up	798	Ntab-K326_AWOJ-SS8365.:606417-607214
mRNA_132053	30	60	0	0	Inf	0.00245298	0.200599	up	450	Ntab-K326_AWOJ-SS8372.:230734-231183	gi|1025120056|ref|XP_016462977.1|:evalue=3e-06:annot=uncharacterized protein LOC107786058 [Nicotiana tabacum]
mRNA_132071	211.5	101	322	3.18812	-1.67271	0.0265756	0.894888	Down	5900	Ntab-K326_AWOJ-SS8377+:89653-96407	gi|1025281741|ref|XP_016499729.1|:evalue=0.0:annot=cysteine-rich receptor-like protein kinase 10 isoform X3 [Nicotiana tabacum]	GO:0016021,GO:0005886,GO:0009506,GO:0005524,GO:0001653,GO:0004674,GO:0004675,GO:0031625,GO:0042742,GO:0009755,GO:0046777,GO:0006468,GO:0007178	integral component of membrane|plasma membrane|plasmodesma|ATP binding|peptide receptor activity|protein serine/threonine kinase activity|transmembrane receptor protein serine/threonine kinase activity|ubiquitin protein ligase binding|defense response to bacterium|hormone-mediated signaling pathway|protein autophosphorylation|protein phosphorylation|transmembrane receptor protein serine/threonine…
mRNA_132086	21	42	0	0	Inf	0.012636	0.584791	up	2877	Ntab-K326_AWOJ-SS838+:180812-187759	gi|697150889|ref|XP_009629652.1|:evalue=0.0:annot=CWF19-like protein 2 [Nicotiana tomentosiformis]	GO:0003824	catalytic activity
mRNA_132092	31.5	4	59	14.75	-3.88264	0.0317874	0.981965	Down	1367	Ntab-K326_AWOJ-SS838+:229348-230714	gi|697150889|ref|XP_009629652.1|:evalue=4e-46:annot=CWF19-like protein 2 [Nicotiana tomentosiformis]
mRNA_132097	22.5	43	2	0.0465116	4.42626	0.0468117	1	up	5931	Ntab-K326_AWOJ-SS838+:356724-362654	gi|1025116010|ref|XP_016462342.1|:evalue=2e-114:annot=DNA-directed RNA polymerase V subunit 7-like [Nicotiana tabacum]	GO:0000419,GO:0003899,GO:0003697,GO:0003727,GO:0006351	DNA-directed RNA polymerase V complex|DNA-directed RNA polymerase activity|single-stranded DNA binding|single-stranded RNA binding|transcription, DNA-templated
mRNA_132162	208.5	310	107	0.345161	1.53466	0.0419092	1	up	1153	Ntab-K326_AWOJ-SS8385+:18815-20109	gi|697114512|ref|XP_009611165.1|:evalue=7e-98:annot=glucosamine 6-phosphate N-acetyltransferase [Nicotiana tomentosiformis]	GO:0005783,GO:0005789,GO:0004343,GO:0006044,GO:0006048	endoplasmic reticulum|endoplasmic reticulum membrane|glucosamine 6-phosphate N-acetyltransferase activity|N-acetylglucosamine metabolic process|UDP-N-acetylglucosamine biosynthetic process	path:ko00520	Amino sugar and nucleotide sugar metabolism
mRNA_132227	7160.5	10720	3601	0.335914	1.57384	0.00895313	0.467889	up	2236	Ntab-K326_AWOJ-SS84+:343682-347847	gi|1025235010|ref|XP_016485123.1|:evalue=0.0:annot=cellulose synthase A catalytic subunit 2 [UDP-forming]-like [Nicotiana tabacum]	GO:0010330,GO:0005794,GO:0016021,GO:0016020,GO:0005886,GO:0016760,GO:0008270,GO:0016049,GO:0071555,GO:0030244,GO:0043622,GO:0009833	cellulose synthase complex|Golgi apparatus|integral component of membrane|membrane|plasma membrane|cellulose synthase (UDP-forming) activity|zinc ion binding|cell growth|cell wall organization|cellulose biosynthetic process|cortical microtubule organization|plant-type primary cell wall biogenesis
mRNA_132228	10877.5	16002	5753	0.359518	1.47587	0.0216304	0.803238	up	1996	Ntab-K326_AWOJ-SS84+:348107-350959	gi|1025235010|ref|XP_016485123.1|:evalue=0.0:annot=cellulose synthase A catalytic subunit 2 [UDP-forming]-like [Nicotiana tabacum]	GO:0016021,GO:0005886,GO:0016760,GO:0008270,GO:0071555,GO:0030244,GO:0010214	integral component of membrane|plasma membrane|cellulose synthase (UDP-forming) activity|zinc ion binding|cell wall organization|cellulose biosynthetic process|seed coat development
mRNA_132235	24.5	47	2	0.0425532	4.55459	0.0349006	1	up	1650	Ntab-K326_AWOJ-SS84+:702315-708777	gi|697132527|ref|XP_009620313.1|:evalue=0.0:annot=membrane-bound transcription factor site-1 protease-like [Nicotiana tomentosiformis]	GO:0005794,GO:0000139,GO:0016021,GO:0004175,GO:0004252,GO:0006972,GO:0042538,GO:0006629,GO:0006508	Golgi apparatus|Golgi membrane|integral component of membrane|endopeptidase activity|serine-type endopeptidase activity|hyperosmotic response|hyperosmotic salinity response|lipid metabolic process|proteolysis	path:ko04141	Protein processing in endoplasmic reticulum
mRNA_13227	207.5	308	107	0.347403	1.52532	0.0434226	1	up	3089	Ntab-K326_AWOJ-SS1168+:179798-183380	gi|697144139|ref|XP_009626191.1|:evalue=2e-28:annot=uncharacterized protein LOC104116932 [Nicotiana tomentosiformis]
mRNA_132498	624.5	1225	24	0.0195918	5.6736	1.68411e-14	5.69673e-11	up	2452	Ntab-K326_AWOJ-SS843+:257250-267225	gi|1025316879|ref|XP_016503324.1|:evalue=0.0:annot=uncharacterized protein sll0005 [Nicotiana tabacum]	GO:0005524,GO:0004672	ATP binding|protein kinase activity
mRNA_132554	205.5	314	97	0.308917	1.69471	0.0260366	0.884341	up	1938	Ntab-K326_AWOJ-SS8430+:13700-22481	gi|698490798|ref|XP_009791855.1|:evalue=0.0:annot=uncharacterized protein LOC104239018 [Nicotiana sylvestris]	GO:0005886,GO:0009506,GO:0005773	plasma membrane|plasmodesma|vacuole
mRNA_132587	331.5	177	486	2.74576	-1.45721	0.0289301	0.935644	Down	1872	Ntab-K326_AWOJ-SS8436+:4461-13332	gi|697115990|ref|XP_009611909.1|:evalue=0.0:annot=RNA polymerase II-associated protein 3 isoform X1 [Nicotiana tomentosiformis]
mRNA_132651	90	17	163	9.58824	-3.26127	0.00305078	0.231659	Down	701	Ntab-K326_AWOJ-SS8439.:537405-538105	gi|697115316|ref|XP_009611581.1|:evalue=2e-55:annot=aquaporin TIP2-1-like [Nicotiana tomentosiformis]	GO:0005618,GO:0042807,GO:0009507,GO:0009941,GO:0005794,GO:0005887,GO:0009505,GO:0009705,GO:0005886,GO:0009506,GO:0000326,GO:0005774,GO:0005773,GO:0015254,GO:0015200,GO:0015250,GO:0009992,GO:0015793,GO:0072489,GO:0006833	cell wall|central vacuole|chloroplast|chloroplast envelope|Golgi apparatus|integral component of plasma membrane|plant-type cell wall|plant-type vacuole membrane|plasma membrane|plasmodesma|protein storage vacuole|vacuolar membrane|vacuole|glycerol channel activity|methylammonium transmembrane transporter activity|water channel activity|cellular water homeostasis|glycerol transport|methylammonium…
mRNA_132692	46.5	92	1	0.0108696	6.52356	0.000534869	0.0661867	up	2892	Ntab-K326_AWOJ-SS8444+:6588-13259		GO:0005737,GO:0005856,GO:0005524	cytoplasm|cytoskeleton|ATP binding
mRNA_132694	59	0	118	Inf	-Inf	1.85332e-05	0.00459734	Down	4221	Ntab-K326_AWOJ-SS8444+:6618-13259		GO:0005737,GO:0005856,GO:0005524	cytoplasm|cytoskeleton|ATP binding
mRNA_132721	20.5	41	0	0	Inf	0.0138637	0.614478	up	3655	Ntab-K326_AWOJ-SS8452+:40949-44990	gi|1025348599|ref|XP_016510109.1|:evalue=0.0:annot=probable inactive receptor kinase At5g58300 isoform X1 [Nicotiana tabacum]	GO:0016021,GO:0005886,GO:0005524,GO:0004672	integral component of membrane|plasma membrane|ATP binding|protein kinase activity
mRNA_132722	16	32	0	0	Inf	0.0327687	0.982498	up	3696	Ntab-K326_AWOJ-SS8452+:40950-44990	gi|1025348599|ref|XP_016510109.1|:evalue=0.0:annot=probable inactive receptor kinase At5g58300 isoform X1 [Nicotiana tabacum]	GO:0016021,GO:0005886,GO:0005524,GO:0004672	integral component of membrane|plasma membrane|ATP binding|protein kinase activity
mRNA_132723	77	154	0	0	Inf	1.30426e-06	0.000513548	up	3388	Ntab-K326_AWOJ-SS8452+:41332-44990	gi|1025348599|ref|XP_016510109.1|:evalue=0.0:annot=probable inactive receptor kinase At5g58300 isoform X1 [Nicotiana tabacum]	GO:0016021,GO:0005886,GO:0005524,GO:0004672	integral component of membrane|plasma membrane|ATP binding|protein kinase activity
mRNA_132737	105	204	6	0.0294118	5.08746	1.44796e-05	0.00382108	up	815	Ntab-K326_AWOJ-SS8452.:279430-280244
mRNA_132786	1684	2368	1000	0.422297	1.24367	0.0237152	0.84685	up	1555	Ntab-K326_AWOJ-SS846+:26196-30836	gi|1025030027|ref|XP_016471638.1|:evalue=0.0:annot=bifunctional 3-dehydroquinate dehydratase/shikimate dehydrogenase, chloroplastic-like isoform X2 [Nicotiana tabacum]	GO:0009507,GO:0009570,GO:0003855,GO:0050661,GO:0004764,GO:0009073,GO:0009423,GO:0009793,GO:0019632	chloroplast|chloroplast stroma|3-dehydroquinate dehydratase activity|NADP binding|shikimate 3-dehydrogenase (NADP+) activity|aromatic amino acid family biosynthetic process|chorismate biosynthetic process|embryo development ending in seed dormancy|shikimate metabolic process	path:ko01230,path:ko00400	Biosynthesis of amino acids|Phenylalanine, tyrosine and tryptophan biosynthesis
mRNA_132812	23	46	0	0	Inf	0.00879333	0.464343	up	3925	Ntab-K326_AWOJ-SS846+:759296-765978	gi|1025035179|ref|XP_016443700.1|:evalue=0.0:annot=uncharacterized protein LOC107769041 [Nicotiana tabacum]
mRNA_13289	22.5	45	0	0	Inf	0.00962141	0.489409	up	3167	Ntab-K326_AWOJ-SS11687+:80897-85964	gi|1025384272|ref|XP_016433489.1|:evalue=0.0:annot=cingulin-like protein 1 [Nicotiana tabacum]
mRNA_13292	185.5	290	81	0.27931	1.84006	0.0198977	0.770884	up	2345	Ntab-K326_AWOJ-SS11687+:129306-132044	gi|1025101481|ref|XP_016459142.1|:evalue=0.0:annot=low-temperature-induced 65 kDa protein-like isoform X2 [Nicotiana tabacum]	GO:0009738,GO:0010150,GO:0009737,GO:0009409,GO:0009651,GO:0009414	abscisic acid-activated signaling pathway|leaf senescence|response to abscisic acid|response to cold|response to salt stress|response to water deprivation
mRNA_132947	18	0	36	Inf	-Inf	0.0223711	0.808473	Down	525	Ntab-K326_AWOJ-SS848+:90133-92096	gi|697122462|ref|XP_009615223.1|:evalue=2e-23:annot=heat shock factor-binding protein 1-like [Nicotiana tomentosiformis]
mRNA_133015	30	60	0	0	Inf	0.00245298	0.200599	up	861	Ntab-K326_AWOJ-SS8480+:147720-159636	gi|1025372001|ref|XP_016514944.1|:evalue=2e-19:annot=protein tesmin/TSO1-like CXC 6 isoform X1 [Nicotiana tabacum]
mRNA_133041	107.5	36	179	4.97222	-2.31389	0.0180337	0.725421	Down	5392	Ntab-K326_AWOJ-SS8488+:5436-15438	gi|698541213|ref|XP_009766013.1|:evalue=0.0:annot=importin-5-like isoform X5 [Nicotiana sylvestris]	GO:0005737,GO:0005794,GO:0043231,GO:0016020,GO:0031965,GO:0034399,GO:0005654,GO:0005634,GO:0008139,GO:0044822,GO:0008565,GO:0071230,GO:0006607,GO:0042307,GO:0000059,GO:0000060,GO:0006610	cytoplasm|Golgi apparatus|intracellular membrane-bounded organelle|membrane|nuclear membrane|nuclear periphery|nucleoplasm|nucleus|nuclear localization sequence binding|poly(A) RNA binding|protein transporter activity|cellular response to amino acid stimulus|NLS-bearing protein import into nucleus|positive regulation of protein import into nucleus|protein import into nucleus, docking|protein impo…
mRNA_133059	175.5	281	70	0.24911	2.00514	0.0132694	0.605074	up	3194	Ntab-K326_AWOJ-SS849+:310895-317529	gi|1025342672|ref|XP_016508659.1|:evalue=0.0:annot=uncharacterized protein LOC107826221 [Nicotiana tabacum]	GO:0005737,GO:0045437,GO:0015949,GO:0006206	cytoplasm|uridine nucleosidase activity|nucleobase-containing small molecule interconversion|pyrimidine nucleobase metabolic process
mRNA_133060	18.5	36	1	0.0277778	5.16993	0.0495534	1	up	3170	Ntab-K326_AWOJ-SS849+:310895-317529		GO:0005737,GO:0045437,GO:0015949,GO:0006206	cytoplasm|uridine nucleosidase activity|nucleobase-containing small molecule interconversion|pyrimidine nucleobase metabolic process
mRNA_133065	57	114	0	0	Inf	2.52418e-05	0.00592569	up	2345	Ntab-K326_AWOJ-SS849+:313522-317529	gi|1025342672|ref|XP_016508659.1|:evalue=0.0:annot=uncharacterized protein LOC107826221 [Nicotiana tabacum]	GO:0005737,GO:0045437,GO:0015949,GO:0006206	cytoplasm|uridine nucleosidase activity|nucleobase-containing small molecule interconversion|pyrimidine nucleobase metabolic process
mRNA_133174	30	3	57	19	-4.24793	0.0256941	0.877659	Down	3799	Ntab-K326_AWOJ-SS851+:18372-28925	gi|1025356069|ref|XP_016511487.1|:evalue=0.0:annot=mediator of RNA polymerase II transcription subunit 33A [Nicotiana tabacum]	GO:0016592,GO:0009698,GO:2000762,GO:0006355,GO:0006351	mediator complex|phenylpropanoid metabolic process|regulation of phenylpropanoid metabolic process|regulation of transcription, DNA-templated|transcription, DNA-templated
mRNA_133187	54	93	15	0.16129	2.63227	0.044044	1	up	840	Ntab-K326_AWOJ-SS851+:545584-547291	gi|698566850|ref|XP_009773610.1|:evalue=2e-54:annot=uncharacterized protein LOC104223805 [Nicotiana sylvestris]
mRNA_133196	14	0	28	Inf	-Inf	0.0477224	1	Down	1181	Ntab-K326_AWOJ-SS851+:731118-732298	gi|1025049883|ref|XP_016447335.1|:evalue=3e-153:annot=pentatricopeptide repeat-containing protein At5g18950-like [Nicotiana tabacum]
mRNA_133284	672.5	1047	298	0.284623	1.81288	0.00246292	0.201192	up	1397	Ntab-K326_AWOJ-SS8517.:109195-110591	gi|1025323719|ref|XP_016504526.1|:evalue=3e-140:annot=ethylene-responsive transcription factor ERF039-like [Nicotiana tabacum]	GO:0005634,GO:0003700,GO:0044212,GO:0009873,GO:0006351	nucleus|transcription factor activity, sequence-specific DNA binding|transcription regulatory region DNA binding|ethylene-activated signaling pathway|transcription, DNA-templated
mRNA_133309	374	610	138	0.22623	2.14414	0.00128935	0.127166	up	2487	Ntab-K326_AWOJ-SS852+:362017-364946	gi|697129487|ref|XP_009618806.1|:evalue=1e-72:annot=keratin, type I cytoskeletal 9-like [Nicotiana tomentosiformis]	GO:0000785,GO:0005829,GO:0046872,GO:0006825	chromatin|cytosol|metal ion binding|copper ion transport
mRNA_133330	42.5	9	76	8.44444	-3.078	0.0385877	1	Down	2587	Ntab-K326_AWOJ-SS85246+:7105-20462	gi|1025038589|ref|XP_016444540.1|:evalue=0.0:annot=histone-lysine N-methyltransferase EZA1-like isoform X1 [Nicotiana tabacum]	GO:0005677,GO:0005634,GO:0031519,GO:0009506,GO:0018024,GO:0003727,GO:0003700,GO:0006349,GO:0006351	chromatin silencing complex|nucleus|PcG protein complex|plasmodesma|histone-lysine N-methyltransferase activity|single-stranded RNA binding|transcription factor activity, sequence-specific DNA binding|regulation of gene expression by genetic imprinting|transcription, DNA-templated
mRNA_133387	296.5	162	431	2.66049	-1.41169	0.0387667	1	Down	6271	Ntab-K326_AWOJ-SS8527+:11501-18906	gi|698496075|ref|XP_009794109.1|:evalue=0.0:annot=protein TIME FOR COFFEE isoform X4 [Nicotiana sylvestris]	GO:0005634,GO:0048511	nucleus|rhythmic process
mRNA_133390	24	48	0	0	Inf	0.00734121	0.411694	up	241	Ntab-K326_AWOJ-SS85272.:758-998
mRNA_133455	37	6	68	11.3333	-3.5025	0.0316101	0.981357	Down	592	Ntab-K326_AWOJ-SS8544.:76-667
mRNA_133639	16	32	0	0	Inf	0.0327687	0.982498	up	795	Ntab-K326_AWOJ-SS8572+:43522-48927
mRNA_133645	53	0	106	Inf	-Inf	4.73739e-05	0.00987526	Down	2459	Ntab-K326_AWOJ-SS8572+:195169-200216	gi|698544337|ref|XP_009767028.1|:evalue=1e-157:annot=probable protein phosphatase 2C 3 isoform X3 [Nicotiana sylvestris]	GO:0046872,GO:0004722	metal ion binding|protein serine/threonine phosphatase activity
mRNA_133651	35.5	0	71	Inf	-Inf	0.000908446	0.0958624	Down	2610	Ntab-K326_AWOJ-SS8572+:195453-200216	gi|1025187378|ref|XP_016474333.1|:evalue=0.0:annot=probable protein phosphatase 2C 3 isoform X2 [Nicotiana tabacum]	GO:0046872,GO:0004722	metal ion binding|protein serine/threonine phosphatase activity
mRNA_133653	89	160	18	0.1125	3.152	0.00412169	0.286661	up	2599	Ntab-K326_AWOJ-SS8572+:195464-200216	gi|698544337|ref|XP_009767028.1|:evalue=9e-157:annot=probable protein phosphatase 2C 3 isoform X3 [Nicotiana sylvestris]	GO:0046872,GO:0004722	metal ion binding|protein serine/threonine phosphatase activity
mRNA_133738	17	0	34	Inf	-Inf	0.0270942	0.897329	Down	2363	Ntab-K326_AWOJ-SS8575+:174998-184873	gi|697123834|ref|XP_009615915.1|:evalue=0.0:annot=uncharacterized protein At1g04910-like isoform X2 [Nicotiana tomentosiformis]	GO:0005768,GO:0005794,GO:0000139,GO:0016021,GO:0005802,GO:0016757	endosome|Golgi apparatus|Golgi membrane|integral component of membrane|trans-Golgi network|transferase activity, transferring glycosyl groups
mRNA_133743	74	2	146	73	-6.18982	3.10918e-05	0.00694832	Down	972	Ntab-K326_AWOJ-SS8575+:198200-199751	gi|1027855333|ref|NP_001312940.1|:evalue=2e-154:annot=probable aquaporin TIP-type RB7-5A [Nicotiana tabacum]	GO:0016021,GO:0005774,GO:0005215	integral component of membrane|vacuolar membrane|transporter activity
mRNA_133822	22	44	0	0	Inf	0.0105298	0.517805	up	2238	Ntab-K326_AWOJ-SS858+:878074-881659	gi|1025329921|ref|XP_016506013.1|:evalue=8e-88:annot=protein CHROMATIN REMODELING 25-like [Nicotiana tabacum]	GO:0005634,GO:0005524,GO:0003677,GO:0004386,GO:0051301,GO:0045003,GO:0007140,GO:0007067,GO:0045893,GO:0043687,GO:0007131,GO:0032204,GO:0010212,GO:0016444,GO:0007129,GO:0043247,GO:0010228	nucleus|ATP binding|DNA binding|helicase activity|cell division|double-strand break repair via synthesis-dependent strand annealing|male meiosis|mitotic nuclear division|positive regulation of transcription, DNA-templated|post-translational protein modification|reciprocal meiotic recombination|regulation of telomere maintenance|response to ionizing radiation|somatic cell DNA recombination|synapsi…	path:ko03440	Homologous recombination
mRNA_133831	40.5	2	79	39.5	-5.30378	0.00315232	0.23672	Down	1857	Ntab-K326_AWOJ-SS858.:556832-558688
mRNA_133851	272	440	104	0.236364	2.08092	0.00353216	0.256101	up	744	Ntab-K326_AWOJ-SS85860.:154-897
mRNA_134030	116.5	210	23	0.109524	3.19068	0.00129607	0.127166	up	2239	Ntab-K326_AWOJ-SS8609+:499994-505000	gi|1025409941|ref|XP_016439282.1|:evalue=0.0:annot=endochitinase A-like [Nicotiana tabacum]
mRNA_134044	418	770	66	0.0857143	3.54432	3.67224e-07	0.00017518	up	1620	Ntab-K326_AWOJ-SS8609+:949679-953184	gi|698522320|ref|XP_009757979.1|:evalue=0.0:annot=ruBisCO large subunit-binding protein subunit alpha-like [Nicotiana sylvestris]	GO:0009507,GO:0005524,GO:0042026	chloroplast|ATP binding|protein refolding
mRNA_134045	26	51	1	0.0196078	5.67243	0.0145321	0.634933	up	1968	Ntab-K326_AWOJ-SS8609+:950322-953184	gi|698522320|ref|XP_009757979.1|:evalue=0.0:annot=ruBisCO large subunit-binding protein subunit alpha-like [Nicotiana sylvestris]	GO:0009507,GO:0005524,GO:0042026	chloroplast|ATP binding|protein refolding
mRNA_134046	24.5	48	1	0.0208333	5.58496	0.0185673	0.732435	up	1969	Ntab-K326_AWOJ-SS8609+:950322-953184	gi|698522320|ref|XP_009757979.1|:evalue=0.0:annot=ruBisCO large subunit-binding protein subunit alpha-like [Nicotiana sylvestris]	GO:0009507,GO:0005524,GO:0042026	chloroplast|ATP binding|protein refolding
mRNA_134093	348	536	160	0.298507	1.74416	0.0088417	0.465663	up	719	Ntab-K326_AWOJ-SS8609.:1488453-1489171	gi|698530820|ref|XP_009762233.1|:evalue=1e-52:annot=vacuolar cation/proton exchanger 3 [Nicotiana sylvestris]	GO:0016021,GO:0009705,GO:0005774,GO:0005773,GO:0015369,GO:0070588,GO:0006874,GO:0030026,GO:0006882,GO:0055062,GO:0006793,GO:0051592,GO:0009624	integral component of membrane|plant-type vacuole membrane|vacuolar membrane|vacuole|calcium:proton antiporter activity|calcium ion transmembrane transport|cellular calcium ion homeostasis|cellular manganese ion homeostasis|cellular zinc ion homeostasis|phosphate ion homeostasis|phosphorus metabolic process|response to calcium ion|response to nematode
mRNA_134110	14	28	0	0	Inf	0.0477224	1	up	1842	Ntab-K326_AWOJ-SS861+:269324-275493	gi|1025092317|ref|XP_016457343.1|:evalue=1e-77:annot=nucleoside-triphosphatase THEP1-like [Nicotiana tabacum]	GO:0005524,GO:0017111,GO:0098519	ATP binding|nucleoside-triphosphatase activity|nucleotide phosphatase activity, acting on free nucleotides	path:ko00230,path:ko00730	Purine metabolism|Thiamine metabolism
mRNA_134131	34	4	64	16	-4	0.0228326	0.821642	Down	1910	Ntab-K326_AWOJ-SS8610+:174551-177461	gi|698487674|ref|XP_009790469.1|:evalue=6e-96:annot=zinc finger BED domain-containing protein DAYSLEEPER-like [Nicotiana sylvestris]	GO:0005634,GO:0003677,GO:0046872,GO:0009791,GO:0006355,GO:0006351	nucleus|DNA binding|metal ion binding|post-embryonic development|regulation of transcription, DNA-templated|transcription, DNA-templated
mRNA_134147	36.5	73	0	0	Inf	0.000760321	0.0856	up	2252	Ntab-K326_AWOJ-SS8613+:210502-216041	gi|1025091747|ref|XP_016457196.1|:evalue=6e-58:annot=uncharacterized protein LOC107781077 isoform X2 [Nicotiana tabacum]	GO:0007275	multicellular organismal development
mRNA_134149	30.5	3	58	19.3333	-4.27302	0.0239503	0.85192	Down	4866	Ntab-K326_AWOJ-SS8613+:210503-216041	gi|1025283007|ref|XP_016495456.1|:evalue=0.0:annot=uncharacterized protein LOC107814538 isoform X4 [Nicotiana tabacum]	GO:0007275	multicellular organismal development
mRNA_134151	16.5	33	0	0	Inf	0.029785	0.940806	up	4482	Ntab-K326_AWOJ-SS8613+:210509-216041	gi|1025283007|ref|XP_016495456.1|:evalue=0.0:annot=uncharacterized protein LOC107814538 isoform X4 [Nicotiana tabacum]	GO:0007275	multicellular organismal development
mRNA_134232	830.5	357	1304	3.65266	-1.86895	0.00141132	0.135694	Down	1626	Ntab-K326_AWOJ-SS8623+:265034-268420	gi|1025314198|ref|XP_016502661.1|:evalue=1e-85:annot=rop guanine nucleotide exchange factor 12-like [Nicotiana tabacum]	GO:0009535,GO:0016021,GO:0009538,GO:0015979	chloroplast thylakoid membrane|integral component of membrane|photosystem I reaction center|photosynthesis	path:ko00195	Photosynthesis
mRNA_134235	21.5	43	0	0	Inf	0.0115301	0.550738	up	740	Ntab-K326_AWOJ-SS8623+:335700-336439	gi|1025346667|ref|XP_016509633.1|:evalue=7e-79:annot=hydroxyphenylpyruvate reductase-like [Nicotiana tabacum]	GO:0047995,GO:0051287,GO:0055114	hydroxyphenylpyruvate reductase activity|NAD binding|oxidation-reduction process	path:ko01200,path:ko00630,path:ko00260	Carbon metabolism|Glyoxylate and dicarboxylate metabolism|Glycine, serine and threonine metabolism
mRNA_134263	7582.5	4358	10807	2.47981	-1.31023	0.0297444	0.940806	Down	1019	Ntab-K326_AWOJ-SS8624+:255531-257585	gi|698494852|ref|XP_009793591.1|:evalue=2e-121:annot=wound-induced protein WIN1-like [Nicotiana sylvestris]	GO:0008061,GO:0042742,GO:0050832	chitin binding|defense response to bacterium|defense response to fungus
mRNA_134294	2183.5	3688	679	0.184111	2.44136	1.85069e-05	0.00459734	up	2207	Ntab-K326_AWOJ-SS8630+:31113-36798	gi|697164350|ref|XP_009590983.1|:evalue=0.0:annot=glucomannan 4-beta-mannosyltransferase 2-like [Nicotiana tomentosiformis]	GO:0005794,GO:0000139,GO:0016021,GO:0047259,GO:0051753,GO:0071555,GO:0097502,GO:0010192,GO:0048359	Golgi apparatus|Golgi membrane|integral component of membrane|glucomannan 4-beta-mannosyltransferase activity|mannan synthase activity|cell wall organization|mannosylation|mucilage biosynthetic process|mucilage metabolic process involved in seed coat development
mRNA_134297	118	27	209	7.74074	-2.95247	0.00244154	0.200599	Down	913	Ntab-K326_AWOJ-SS8631+:160615-162961	gi|698555180|ref|XP_009770419.1|:evalue=1e-102:annot=histidine-containing phosphotransfer protein 1-like [Nicotiana sylvestris]	GO:0005737,GO:0005829,GO:0005634,GO:0009927,GO:0043424,GO:0009736,GO:0000160,GO:0016310	cytoplasm|cytosol|nucleus|histidine phosphotransfer kinase activity|protein histidine kinase binding|cytokinin-activated signaling pathway|phosphorelay signal transduction system|phosphorylation	path:ko04075	Plant hormone signal transduction
mRNA_13432	54.5	9	100	11.1111	-3.47393	0.0110036	0.537315	Down	1717	Ntab-K326_AWOJ-SS1170+:69389-75212	gi|1025188191|ref|XP_016474517.1|:evalue=0.0:annot=uncharacterized protein LOC107796276 isoform X2 [Nicotiana tabacum]	GO:0005737,GO:0007049	cytoplasm|cell cycle
mRNA_134327	27.5	54	1	0.0185185	5.75489	0.0113623	0.549777	up	757	Ntab-K326_AWOJ-SS8631.:356249-357005
mRNA_134342	26.5	53	0	0	Inf	0.00465018	0.308704	up	1031	Ntab-K326_AWOJ-SS8632+:202062-203609
mRNA_134393	16	0	32	Inf	-Inf	0.0327687	0.982498	Down	1485	Ntab-K326_AWOJ-SS86418+:5474-6958	gi|698533762|ref|XP_009763658.1|:evalue=1e-27:annot=uncharacterized protein LOC104215535 [Nicotiana sylvestris]
mRNA_134449	162	256	68	0.265625	1.91254	0.0210453	0.78818	up	713	Ntab-K326_AWOJ-SS8646+:269164-270270	gi|698500785|ref|XP_009796129.1|:evalue=3e-110:annot=uncharacterized protein LOC104242746 isoform X1 [Nicotiana sylvestris]	GO:0005737,GO:0005829,GO:0000151,GO:0030674,GO:0070647	cytoplasm|cytosol|ubiquitin ligase complex|protein binding, bridging|protein modification by small protein conjugation or removal
mRNA_134553	256.5	135	378	2.8	-1.48543	0.0363968	1	Down	1258	Ntab-K326_AWOJ-SS8659+:43847-45104
mRNA_134559	459	232	686	2.9569	-1.56408	0.0128795	0.593112	Down	1690	Ntab-K326_AWOJ-SS866+:22102-169032	gi|1025045365|ref|XP_016446228.1|:evalue=0.0:annot=stem-specific protein TSJT1-like [Nicotiana tabacum]	GO:0016021,GO:0005886,GO:0009506,GO:0005524,GO:0004674,GO:0046777	integral component of membrane|plasma membrane|plasmodesma|ATP binding|protein serine/threonine kinase activity|protein autophosphorylation
mRNA_134600	277	429	125	0.291375	1.77905	0.0113018	0.547562	up	1799	Ntab-K326_AWOJ-SS8664+:120350-122148	gi|698497078|ref|XP_009794548.1|:evalue=4e-114:annot=zinc transporter 8-like [Nicotiana sylvestris]	GO:0016021,GO:0005886,GO:0005385	integral component of membrane|plasma membrane|zinc ion transmembrane transporter activity
mRNA_134632	15	30	0	0	Inf	0.03966	1	up	1836	Ntab-K326_AWOJ-SS8666+:138594-143850	gi|698478539|ref|XP_009786415.1|:evalue=0.0:annot=E3 ubiquitin-protein ligase Hakai [Nicotiana sylvestris]	GO:0016874,GO:0003676,GO:0004842,GO:0008270,GO:0007162,GO:0030335,GO:0045807	ligase activity|nucleic acid binding|ubiquitin-protein transferase activity|zinc ion binding|negative regulation of cell adhesion|positive regulation of cell migration|positive regulation of endocytosis
mRNA_134768	373	216	530	2.4537	-1.29496	0.0458599	1	Down	4374	Ntab-K326_AWOJ-SS8672+:428737-433319	gi|1025178121|ref|XP_016472065.1|:evalue=0.0:annot=pentatricopeptide repeat-containing protein At1g19720-like [Nicotiana tabacum]	GO:0009507,GO:0005737,GO:0005634	chloroplast|cytoplasm|nucleus
mRNA_134769	157.5	242	73	0.301653	1.72904	0.0376258	1	up	3836	Ntab-K326_AWOJ-SS8672+:428737-433319	gi|1025178121|ref|XP_016472065.1|:evalue=0.0:annot=pentatricopeptide repeat-containing protein At1g19720-like [Nicotiana tabacum]	GO:0009507,GO:0005737,GO:0005634	chloroplast|cytoplasm|nucleus
mRNA_134897	38	3	73	24.3333	-4.60486	0.00833339	0.450693	Down	1889	Ntab-K326_AWOJ-SS8680+:14512-19464	gi|698581949|ref|XP_009777689.1|:evalue=0.0:annot=beta-1,3-galactosyltransferase 7-like isoform X2 [Nicotiana sylvestris]	GO:0005794,GO:0000139,GO:0016021,GO:0048531,GO:0006486	Golgi apparatus|Golgi membrane|integral component of membrane|beta-1,3-galactosyltransferase activity|protein glycosylation
mRNA_134920	40.5	2	79	39.5	-5.30378	0.00315232	0.23672	Down	876	Ntab-K326_AWOJ-SS8681.:29414-30289	gi|1027857872|ref|NP_001312904.1|:evalue=2e-55:annot=suberization-associated anionic peroxidase-like precursor [Nicotiana tabacum]	GO:0005576,GO:0020037,GO:0046872,GO:0004601,GO:0042744,GO:0006979	extracellular region|heme binding|metal ion binding|peroxidase activity|hydrogen peroxide catabolic process|response to oxidative stress	path:ko00940	Phenylpropanoid biosynthesis
mRNA_134923	22.5	0	45	Inf	-Inf	0.00962141	0.489409	Down	825	Ntab-K326_AWOJ-SS8682+:55361-58797
mRNA_13498	31.5	0	63	Inf	-Inf	0.00186717	0.164051	Down	1751	Ntab-K326_AWOJ-SS11715+:8716-12622	gi|698500335|ref|XP_009795937.1|:evalue=1e-82:annot=uncharacterized protein LOC104242561 [Nicotiana sylvestris]
mRNA_13499	89.5	22	157	7.13636	-2.83519	0.00850627	0.457054	Down	3828	Ntab-K326_AWOJ-SS11715+:8716-12622	gi|697117048|ref|XP_009612450.1|:evalue=2e-103:annot=uncharacterized protein LOC104105770 [Nicotiana tomentosiformis]	GO:0016459,GO:0005524,GO:0003774,GO:0030048	myosin complex|ATP binding|motor activity|actin filament-based movement
mRNA_135032	482	279	685	2.4552	-1.29584	0.0363753	1	Down	1144	Ntab-K326_AWOJ-SS8693+:286921-288323	gi|697125138|ref|XP_009616586.1|:evalue=1e-63:annot=auxin-repressed 12.5 kDa protein-like [Nicotiana tomentosiformis]	GO:0009734	auxin-activated signaling pathway
mRNA_135081	574.5	839	310	0.369487	1.4364	0.0175409	0.711017	up	478	Ntab-K326_AWOJ-SS87+:310709-311914		GO:0009507,GO:0004042,GO:0004358,GO:0006526	chloroplast|acetyl-CoA:L-glutamate N-acetyltransferase activity|glutamate N-acetyltransferase activity|arginine biosynthetic process	path:ko01210,path:ko01230,path:ko00220	2-Oxocarboxylic acid metabolism|Biosynthesis of amino acids|Arginine biosynthesis
mRNA_13510	148.5	66	231	3.5	-1.80735	0.0337364	1	Down	1782	Ntab-K326_AWOJ-SS11718.:11482-13263	gi|698426921|ref|XP_009787635.1|:evalue=0.0:annot=lactosylceramide 4-alpha-galactosyltransferase-like [Nicotiana sylvestris]
mRNA_135110	18.5	0	37	Inf	-Inf	0.0203137	0.770884	Down	1092	Ntab-K326_AWOJ-SS8701+:37437-40460
mRNA_135116	56.5	1	112	112	-6.80735	0.000119416	0.0203823	Down	4077	Ntab-K326_AWOJ-SS8702+:25069-39457	gi|1025274195|ref|XP_016492473.1|:evalue=0.0:annot=probable mitochondrial intermediate peptidase, mitochondrial isoform X3 [Nicotiana tabacum]	GO:0009507,GO:0009535,GO:0005739,GO:0046872,GO:0004222	chloroplast|chloroplast thylakoid membrane|mitochondrion|metal ion binding|metalloendopeptidase activity
mRNA_135131	342.5	35	650	18.5714	-4.21501	2.28679e-08	1.45452e-05	Down	773	Ntab-K326_AWOJ-SS8704+:72486-75326	gi|697098508|ref|XP_009627049.1|:evalue=1e-81:annot=lipid transfer-like protein VAS [Nicotiana tomentosiformis]	GO:0031225,GO:0008289,GO:0006810	anchored component of membrane|lipid binding|transport
mRNA_135132	41.5	4	79	19.75	-4.30378	0.00847913	0.455925	Down	3094	Ntab-K326_AWOJ-SS8704+:72486-75579	gi|698456977|ref|XP_009780737.1|:evalue=7e-48:annot=lipid transfer-like protein VAS [Nicotiana sylvestris]	GO:0031225,GO:0008289,GO:0006810	anchored component of membrane|lipid binding|transport
mRNA_135134	112	44	180	4.09091	-2.03242	0.0327815	0.982498	Down	3518	Ntab-K326_AWOJ-SS8704+:76675-82665	gi|698456981|ref|XP_009780738.1|:evalue=8e-109:annot=FAM10 family protein At4g22670-like isoform X1 [Nicotiana sylvestris]	GO:0005829,GO:0046686	cytosol|response to cadmium ion
mRNA_135157	249.5	104	395	3.79808	-1.92527	0.00796085	0.438188	Down	2943	Ntab-K326_AWOJ-SS8704-:153045-155987	gi|698457069|ref|XP_009780759.1|:evalue=0.0:annot=probable LRR receptor-like serine/threonine-protein kinase At3g47570 [Nicotiana sylvestris]	GO:0016021,GO:0016020,GO:0005886,GO:0009506,GO:0005524,GO:0001653,GO:0019199,GO:0004675,GO:0031625,GO:0010234,GO:0009755,GO:0009556,GO:0046777,GO:0007178	integral component of membrane|membrane|plasma membrane|plasmodesma|ATP binding|peptide receptor activity|transmembrane receptor protein kinase activity|transmembrane receptor protein serine/threonine kinase activity|ubiquitin protein ligase binding|anther wall tapetum cell fate specification|hormone-mediated signaling pathway|microsporogenesis|protein autophosphorylation|transmembrane receptor p…
mRNA_135177	143	67	219	3.26866	-1.7087	0.0469083	1	Down	1319	Ntab-K326_AWOJ-SS8704.:156125-157443	gi|1025228671|ref|XP_016483522.1|:evalue=0.0:annot=probable LRR receptor-like serine/threonine-protein kinase At3g47570 [Nicotiana tabacum]	GO:0016021,GO:0005886,GO:0005524,GO:0004674	integral component of membrane|plasma membrane|ATP binding|protein serine/threonine kinase activity
mRNA_135279	150	72	228	3.16667	-1.66297	0.0488507	1	Down	2137	Ntab-K326_AWOJ-SS8719.:356064-358200	gi|698533363|ref|XP_009763495.1|:evalue=9e-22:annot=putative sodium-coupled neutral amino acid transporter 7 [Nicotiana sylvestris]
mRNA_135348	275.5	84	467	5.55952	-2.47496	0.000617197	0.0738433	Down	687	Ntab-K326_AWOJ-SS8728.:7175-7861	gi|697121201|ref|XP_009614572.1|:evalue=2e-75:annot=uncharacterized protein LOC104107460 [Nicotiana tomentosiformis]
mRNA_135363	508	832	184	0.221154	2.17688	0.000568087	0.0696473	up	719	Ntab-K326_AWOJ-SS8737+:4070-8452	gi|698475540|ref|XP_009785141.1|:evalue=1e-143:annot=L-ascorbate oxidase homolog [Nicotiana sylvestris]	GO:0005615,GO:0005507,GO:0016491	extracellular space|copper ion binding|oxidoreductase activity
mRNA_135441	23	46	0	0	Inf	0.00879333	0.464343	up	1301	Ntab-K326_AWOJ-SS8753+:45730-47592
mRNA_135480	18.5	0	37	Inf	-Inf	0.0203137	0.770884	Down	1556	Ntab-K326_AWOJ-SS8759.:67086-68641	gi|1025028355|ref|XP_016456638.1|:evalue=0.0:annot=crocetin glucosyltransferase, chloroplastic-like [Nicotiana tabacum]	GO:0009507,GO:0016758	chloroplast|transferase activity, transferring hexosyl groups
mRNA_135505	107.5	40	175	4.375	-2.12928	0.0282855	0.920399	Down	2560	Ntab-K326_AWOJ-SS8762-:15514-18786	gi|1025259838|ref|XP_016490837.1|:evalue=0.0:annot=U-box domain-containing protein 9-like [Nicotiana tabacum]	GO:0005737,GO:0005634,GO:0005886,GO:0016874,GO:0070696,GO:0004842,GO:0009738,GO:0071215,GO:0016567	cytoplasm|nucleus|plasma membrane|ligase activity|transmembrane receptor protein serine/threonine kinase binding|ubiquitin-protein transferase activity|abscisic acid-activated signaling pathway|cellular response to abscisic acid stimulus|protein ubiquitination
mRNA_135518	277	145	409	2.82069	-1.49605	0.0316226	0.981357	Down	7149	Ntab-K326_AWOJ-SS8763+:148531-156062	gi|1025210993|ref|XP_016479563.1|:evalue=0.0:annot=LEAF RUST 10 DISEASE-RESISTANCE LOCUS RECEPTOR-LIKE PROTEIN KINASE-like 1.2 isoform X2 [Nicotiana tabacum]	GO:0005886,GO:0009506,GO:0005524,GO:0001653,GO:0030247,GO:0004675,GO:0031625,GO:0071215,GO:0042631,GO:0009755,GO:0048573,GO:0046777,GO:0007178	plasma membrane|plasmodesma|ATP binding|peptide receptor activity|polysaccharide binding|transmembrane receptor protein serine/threonine kinase activity|ubiquitin protein ligase binding|cellular response to abscisic acid stimulus|cellular response to water deprivation|hormone-mediated signaling pathway|photoperiodism, flowering|protein autophosphorylation|transmembrane receptor protein serine/thr…
mRNA_135519	100.5	36	165	4.58333	-2.1964	0.027921	0.912127	Down	1387	Ntab-K326_AWOJ-SS8763+:148531-156062	gi|1025210993|ref|XP_016479563.1|:evalue=0.0:annot=LEAF RUST 10 DISEASE-RESISTANCE LOCUS RECEPTOR-LIKE PROTEIN KINASE-like 1.2 isoform X2 [Nicotiana tabacum]	GO:0005886,GO:0009506,GO:0005524,GO:0001653,GO:0030247,GO:0004675,GO:0031625,GO:0071215,GO:0042631,GO:0009755,GO:0048573,GO:0046777,GO:0007178	plasma membrane|plasmodesma|ATP binding|peptide receptor activity|polysaccharide binding|transmembrane receptor protein serine/threonine kinase activity|ubiquitin protein ligase binding|cellular response to abscisic acid stimulus|cellular response to water deprivation|hormone-mediated signaling pathway|photoperiodism, flowering|protein autophosphorylation|transmembrane receptor protein serine/thr…
mRNA_135542	121	44	198	4.5	-2.16993	0.0196124	0.763346	Down	558	Ntab-K326_AWOJ-SS8763.:125500-126057	gi|1025210989|ref|XP_016479562.1|:evalue=6e-62:annot=LEAF RUST 10 DISEASE-RESISTANCE LOCUS RECEPTOR-LIKE PROTEIN KINASE-like 1.2 isoform X1 [Nicotiana tabacum]	GO:0005886,GO:0009506,GO:0005524,GO:0001653,GO:0030247,GO:0004675,GO:0031625,GO:0071215,GO:0042631,GO:0009755,GO:0048573,GO:0046777,GO:0007178	plasma membrane|plasmodesma|ATP binding|peptide receptor activity|polysaccharide binding|transmembrane receptor protein serine/threonine kinase activity|ubiquitin protein ligase binding|cellular response to abscisic acid stimulus|cellular response to water deprivation|hormone-mediated signaling pathway|photoperiodism, flowering|protein autophosphorylation|transmembrane receptor protein serine/thr…
mRNA_135554	25	50	0	0	Inf	0.00611762	0.365378	up	10302	Ntab-K326_AWOJ-SS8767+:395101-409273	gi|1025369737|ref|XP_016514391.1|:evalue=0.0:annot=phospholipid-transporting ATPase 1-like isoform X1 [Nicotiana tabacum]	GO:0005783,GO:0005789,GO:0016021,GO:0016020,GO:0005886,GO:0005524,GO:0000287,GO:0004012,GO:0006886,GO:0045332	endoplasmic reticulum|endoplasmic reticulum membrane|integral component of membrane|membrane|plasma membrane|ATP binding|magnesium ion binding|phospholipid-translocating ATPase activity|intracellular protein transport|phospholipid translocation
mRNA_1356	200.5	70	331	4.72857	-2.2414	0.00420635	0.291189	Down	1752	Ntab-K326_AWOJ-SS10192+:576426-578527	gi|1025374532|ref|XP_016515596.1|:evalue=0.0:annot=PI-PLC X-box domain-containing protein DDB_G0293730-like [Nicotiana tabacum]	GO:0005737,GO:0005576,GO:0004436,GO:0008081,GO:0016042,GO:0009405	cytoplasm|extracellular region|phosphatidylinositol diacylglycerol-lyase activity|phosphoric diester hydrolase activity|lipid catabolic process|pathogenesis
mRNA_135624	29.5	2	57	28.5	-4.83289	0.01648	0.68514	Down	931	Ntab-K326_AWOJ-SS8771+:5325-6708	gi|1025116772|ref|XP_016462461.1|:evalue=5e-131:annot=carbamoyl-phosphate synthase large chain, chloroplastic-like [Nicotiana tabacum]	GO:0005951,GO:0009507,GO:0009570,GO:0005737,GO:0016020,GO:0005524,GO:0004087,GO:0004088,GO:0046872,GO:0044205,GO:0006526,GO:0016036,GO:0000050	carbamoyl-phosphate synthase complex|chloroplast|chloroplast stroma|cytoplasm|membrane|ATP binding|carbamoyl-phosphate synthase (ammonia) activity|carbamoyl-phosphate synthase (glutamine-hydrolyzing) activity|metal ion binding|'de novo' UMP biosynthetic process|arginine biosynthetic process|cellular response to phosphate starvation|urea cycle	path:ko00240,path:ko00250	Pyrimidine metabolism|Alanine, aspartate and glutamate metabolism
mRNA_135649	260	97	423	4.36082	-2.1246	0.00329649	0.24339	Down	1424	Ntab-K326_AWOJ-SS8774+:99009-101827	gi|697102130|ref|XP_009599435.1|:evalue=0.0:annot=1-aminocyclopropane-1-carboxylate oxidase homolog [Nicotiana tomentosiformis]	GO:0031418,GO:0046872,GO:0016491,GO:0009693,GO:0009835	L-ascorbic acid binding|metal ion binding|oxidoreductase activity|ethylene biosynthetic process|fruit ripening
mRNA_13567	29	0	58	Inf	-Inf	0.00294398	0.225	Down	2938	Ntab-K326_AWOJ-SS11725+:107330-111577	gi|697141182|ref|XP_009624700.1|:evalue=0.0:annot=pentatricopeptide repeat-containing protein At5g46100 [Nicotiana tomentosiformis]
mRNA_135759	63	17	109	6.41176	-2.68072	0.0292206	0.940806	Down	711	Ntab-K326_AWOJ-SS878+:502505-504218	gi|1025285552|ref|XP_016496090.1|:evalue=5e-56:annot=uncharacterized protein LOC107815087 [Nicotiana tabacum]
mRNA_135817	829.5	337	1322	3.92285	-1.9719	0.000791442	0.0883021	Down	2299	Ntab-K326_AWOJ-SS87812+:1878-4280	gi|698430265|ref|XP_009792742.1|:evalue=0.0:annot=scopoletin glucosyltransferase-like [Nicotiana sylvestris]	GO:0042802,GO:0050275	identical protein binding|scopoletin glucosyltransferase activity
mRNA_135842	17.5	35	0	0	Inf	0.0246284	0.856846	up	1624	Ntab-K326_AWOJ-SS8784+:487108-491530	gi|698466878|ref|XP_009783014.1|:evalue=1e-54:annot=protein DEHYDRATION-INDUCED 19-like isoform X3 [Nicotiana sylvestris]
mRNA_135873	20	0	40	Inf	-Inf	0.0152325	0.64961	Down	1155	Ntab-K326_AWOJ-SS8789+:3409-6394	gi|698545187|ref|XP_009767303.1|:evalue=5e-24:annot=uncharacterized protein LOC104218499 isoform X1 [Nicotiana sylvestris]
mRNA_135929	31.5	5	58	11.6	-3.53605	0.0451189	1	Down	2928	Ntab-K326_AWOJ-SS87925+:23934-31167	gi|697105440|ref|XP_009606533.1|:evalue=0.0:annot=homeobox-leucine zipper protein ANTHOCYANINLESS 2-like isoform X2 [Nicotiana tomentosiformis]	GO:0005634,GO:0008289,GO:0043565,GO:0003700,GO:0043481,GO:0042335,GO:0048364,GO:0048765,GO:0006351	nucleus|lipid binding|sequence-specific DNA binding|transcription factor activity, sequence-specific DNA binding|anthocyanin accumulation in tissues in response to UV light|cuticle development|root development|root hair cell differentiation|transcription, DNA-templated
mRNA_135933	1911.5	517	3306	6.39458	-2.67685	3.34787e-06	0.00113763	Down	2860	Ntab-K326_AWOJ-SS8794+:2541-5482	gi|1025018403|ref|XP_016442053.1|:evalue=0.0:annot=cytochrome P450 94A2-like [Nicotiana tabacum]	GO:0005789,GO:0016021,GO:0020037,GO:0005506,GO:0004497,GO:0016705	endoplasmic reticulum membrane|integral component of membrane|heme binding|iron ion binding|monooxygenase activity|oxidoreductase activity, acting on paired donors, with incorporation or reduction of molecular oxygen	path:ko00073	Cutin, suberine and wax biosynthesis
mRNA_135976	711	345	1077	3.12174	-1.64235	0.00548396	0.347929	Down	1276	Ntab-K326_AWOJ-SS880+:222540-225333	gi|697104148|ref|XP_009605882.1|:evalue=1e-127:annot=uncharacterized protein LOC104100373 [Nicotiana tomentosiformis]
mRNA_136071	14	0	28	Inf	-Inf	0.0477224	1	Down	993	Ntab-K326_AWOJ-SS881+:197407-198399	gi|697118687|ref|XP_009613280.1|:evalue=9e-63:annot=F-box protein At5g03100-like [Nicotiana tomentosiformis]
mRNA_136076	29	56	2	0.0357143	4.80735	0.0177726	0.716856	up	1342	Ntab-K326_AWOJ-SS881+:361415-362756
mRNA_136080	40	8	72	9	-3.16993	0.0393483	1	Down	8630	Ntab-K326_AWOJ-SS881+:493100-501729	gi|697119646|ref|XP_009613779.1|:evalue=0.0:annot=uncharacterized protein LOC104106841 [Nicotiana tomentosiformis]	GO:0004190,GO:0004519,GO:0003676,GO:0003964,GO:0008270,GO:0015074	aspartic-type endopeptidase activity|endonuclease activity|nucleic acid binding|RNA-directed DNA polymerase activity|zinc ion binding|DNA integration
mRNA_136117	155	248	62	0.25	2	0.0178645	0.719003	up	1870	Ntab-K326_AWOJ-SS8811+:142746-148878	gi|1025264966|ref|XP_016492110.1|:evalue=0.0:annot=O-acyltransferase WSD1-like [Nicotiana tabacum]	GO:0005783,GO:0005789,GO:0016021,GO:0005886,GO:0004144,GO:0047196,GO:0019432,GO:0010025	endoplasmic reticulum|endoplasmic reticulum membrane|integral component of membrane|plasma membrane|diacylglycerol O-acyltransferase activity|long-chain-alcohol O-fatty-acyltransferase activity|triglyceride biosynthetic process|wax biosynthetic process
mRNA_136120	42.5	84	1	0.0119048	6.39232	0.000996782	0.103169	up	2522	Ntab-K326_AWOJ-SS8811+:327534-331257	gi|698460165|ref|XP_009781466.1|:evalue=0.0:annot=L-type lectin-domain containing receptor kinase VII.1-like [Nicotiana sylvestris]	GO:0016021,GO:0005886,GO:0009506,GO:0005524,GO:0030246,GO:0001653,GO:0004675,GO:0031625,GO:0009755,GO:0046777,GO:0007178	integral component of membrane|plasma membrane|plasmodesma|ATP binding|carbohydrate binding|peptide receptor activity|transmembrane receptor protein serine/threonine kinase activity|ubiquitin protein ligase binding|hormone-mediated signaling pathway|protein autophosphorylation|transmembrane receptor protein serine/threonine kinase signaling pathway
mRNA_136137	27.5	0	55	Inf	-Inf	0.00387274	0.273177	Down	2304	Ntab-K326_AWOJ-SS8812+:74647-77732	gi|1025300393|ref|XP_016503424.1|:evalue=0.0:annot=glutamate receptor 2.7-like [Nicotiana tabacum]	GO:0016021,GO:0005622,GO:0005886,GO:0005262,GO:0008066,GO:0004970,GO:0070588,GO:0006816,GO:0019722,GO:0071230	integral component of membrane|intracellular|plasma membrane|calcium channel activity|glutamate receptor activity|ionotropic glutamate receptor activity|calcium ion transmembrane transport|calcium ion transport|calcium-mediated signaling|cellular response to amino acid stimulus
mRNA_136158	12580.5	21251	3910	0.183991	2.44229	0.00034499	0.0478598	up	535	Ntab-K326_AWOJ-SS8815+:359035-360333	gi|1025153369|ref|XP_016467979.1|:evalue=3e-93:annot=proteinase inhibitor I-B-like [Nicotiana tabacum]	GO:0005576,GO:0004867,GO:0009611	extracellular region|serine-type endopeptidase inhibitor activity|response to wounding
mRNA_136276	15	0	30	Inf	-Inf	0.03966	1	Down	2285	Ntab-K326_AWOJ-SS8830+:336230-342262	gi|698573307|ref|XP_009775373.1|:evalue=0.0:annot=translation factor GUF1 homolog, mitochondrial isoform X1 [Nicotiana sylvestris]	GO:0005743,GO:0005525,GO:0003924,GO:0006412	mitochondrial inner membrane|GTP binding|GTPase activity|translation
mRNA_136294	23.5	0	47	Inf	-Inf	0.00803596	0.438833	Down	1562	Ntab-K326_AWOJ-SS8831+:48459-50020	gi|697101538|ref|XP_009596620.1|:evalue=0.0:annot=serine/threonine-protein phosphatase 6 regulatory ankyrin repeat subunit C-like [Nicotiana tomentosiformis]	GO:0005829,GO:0000139,GO:0005654,GO:0044267,GO:0048208,GO:0006888,GO:0061024,GO:0043687,GO:0018279	cytosol|Golgi membrane|nucleoplasm|cellular protein metabolic process|COPII vesicle coating|ER to Golgi vesicle-mediated transport|membrane organization|post-translational protein modification|protein N-linked glycosylation via asparagine
mRNA_136342	26	3	49	16.3333	-4.02975	0.0449155	1	Down	3357	Ntab-K326_AWOJ-SS884+:256916-267970	gi|698488182|ref|XP_009790702.1|:evalue=0.0:annot=pentatricopeptide repeat-containing protein At2g16880 [Nicotiana sylvestris]
mRNA_136343	28.5	57	0	0	Inf	0.00322557	0.24004	up	3382	Ntab-K326_AWOJ-SS884+:256916-267970	gi|698488182|ref|XP_009790702.1|:evalue=0.0:annot=pentatricopeptide repeat-containing protein At2g16880 [Nicotiana sylvestris]
mRNA_136438	24.5	47	2	0.0425532	4.55459	0.0349006	1	up	4135	Ntab-K326_AWOJ-SS8848+:352485-356950	gi|1025035020|ref|XP_016443659.1|:evalue=0.0:annot=uncharacterized protein LOC107768998 [Nicotiana tabacum]
mRNA_136444	95.5	155	36	0.232258	2.1062	0.0380463	1	up	2369	Ntab-K326_AWOJ-SS8848+:386863-390713	gi|1025035000|ref|XP_016443653.1|:evalue=0.0:annot=uncharacterized protein LOC107768997 [Nicotiana tabacum]	GO:0016021,GO:0017022	integral component of membrane|myosin binding
mRNA_136464	39	73	5	0.0684932	3.8679	0.0176387	0.713389	up	1089	Ntab-K326_AWOJ-SS8848.:323466-324554	gi|1025288834|ref|XP_016496944.1|:evalue=9e-110:annot=uncharacterized protein LOC107815820 isoform X3 [Nicotiana tabacum]
mRNA_136471	188.5	82	295	3.59756	-1.84702	0.0188432	0.74116	Down	1763	Ntab-K326_AWOJ-SS885+:53335-56965	gi|697153134|ref|XP_009630811.1|:evalue=0.0:annot=F-box protein At2g26160-like, partial [Nicotiana tomentosiformis]
mRNA_136576	33.5	61	6	0.0983607	3.34577	0.0479576	1	up	429	Ntab-K326_AWOJ-SS8860+:12903-13823	gi|698433365|ref|XP_009797385.1|:evalue=4e-43:annot=sucrose synthase 7-like [Nicotiana sylvestris]	GO:0005618,GO:0005576,GO:0016157,GO:0080165,GO:0005985	cell wall|extracellular region|sucrose synthase activity|callose deposition in phloem sieve plate|sucrose metabolic process	path:ko00500	Starch and sucrose metabolism
mRNA_136602	84	23	145	6.30435	-2.65635	0.0152503	0.649931	Down	3355	Ntab-K326_AWOJ-SS88641+:9152-16731	gi|697135448|ref|XP_009621779.1|:evalue=0.0:annot=probable LRR receptor-like serine/threonine-protein kinase At1g56140 isoform X2 [Nicotiana tomentosiformis]	GO:0016021,GO:0005886,GO:0005524,GO:0004674,GO:0046777	integral component of membrane|plasma membrane|ATP binding|protein serine/threonine kinase activity|protein autophosphorylation
mRNA_136736	129.5	54	205	3.7963	-1.92459	0.032109	0.982498	Down	517	Ntab-K326_AWOJ-SS88758.:1-517	gi|1027856249|ref|NP_001312477.1|:evalue=2e-116:annot=premnaspirodiene oxygenase-like [Nicotiana tabacum]	GO:0020037,GO:0005506,GO:0004497,GO:0016705	heme binding|iron ion binding|monooxygenase activity|oxidoreductase activity, acting on paired donors, with incorporation or reduction of molecular oxygen
mRNA_136761	496	288	704	2.44444	-1.28951	0.0363854	1	Down	1002	Ntab-K326_AWOJ-SS888.:55836-56837	gi|5852154|emb|CAB55501.1|:evalue=5e-164:annot=tyramine hydroxycinnamoyltransferase [Nicotiana tabacum]	GO:0005737,GO:0008080,GO:0050366	cytoplasm|N-acetyltransferase activity|tyramine N-feruloyltransferase activity
mRNA_136895	56.5	2	111	55.5	-5.79442	0.000320011	0.0452749	Down	3982	Ntab-K326_AWOJ-SS889+:423356-431264	gi|697147001|ref|XP_009627655.1|:evalue=0.0:annot=auxin response factor 6-like isoform X4 [Nicotiana tomentosiformis]	GO:0005634,GO:0003677,GO:0009734,GO:0006355,GO:0006351	nucleus|DNA binding|auxin-activated signaling pathway|regulation of transcription, DNA-templated|transcription, DNA-templated
mRNA_136931	187.5	297	78	0.262626	1.92892	0.0146326	0.636877	up	6425	Ntab-K326_AWOJ-SS8899+:66822-81256	gi|698501039|ref|XP_009796239.1|:evalue=0.0:annot=putative disease resistance RPP13-like protein 1 [Nicotiana sylvestris]	GO:0043531,GO:0005524,GO:0006952	ADP binding|ATP binding|defense response
mRNA_136937	90.5	10	171	17.1	-4.09592	0.000405001	0.0538203	Down	6421	Ntab-K326_AWOJ-SS8899+:66845-81256	gi|698501039|ref|XP_009796239.1|:evalue=0.0:annot=putative disease resistance RPP13-like protein 1 [Nicotiana sylvestris]	GO:0043531,GO:0005524,GO:0006952	ADP binding|ATP binding|defense response
mRNA_136963	33	2	64	32	-5	0.00970657	0.491725	Down	712	Ntab-K326_AWOJ-SS8899.:145594-146305	gi|698490154|ref|XP_009791584.1|:evalue=1e-33:annot=probable leucine-rich repeat receptor-like protein kinase At2g33170 [Nicotiana sylvestris]
mRNA_137034	19.5	38	1	0.0263158	5.24793	0.0418573	1	up	4573	Ntab-K326_AWOJ-SS8905+:2470-13476	gi|1025252758|ref|XP_016489507.1|:evalue=0.0:annot=myosin-9-like isoform X1 [Nicotiana tabacum]	GO:0005737,GO:0016459,GO:0005524,GO:0003774,GO:0030048	cytoplasm|myosin complex|ATP binding|motor activity|actin filament-based movement
mRNA_137095	14.5	29	0	0	Inf	0.0435541	1	up	1254	Ntab-K326_AWOJ-SS8921+:3187-7757	gi|698504887|ref|XP_009797931.1|:evalue=2e-39:annot=uncharacterized protein LOC104244240 [Nicotiana sylvestris]
mRNA_137129	482	852	112	0.131455	2.92735	8.73587e-06	0.00253948	up	1056	Ntab-K326_AWOJ-SS8924+:87557-89218	gi|698424394|ref|XP_009783666.1|:evalue=6e-41:annot=alcohol dehydrogenase-like isoform X5 [Nicotiana sylvestris]	GO:0005737,GO:0004022,GO:0008270	cytoplasm|alcohol dehydrogenase (NAD) activity|zinc ion binding	path:ko01200,path:ko01220,path:ko00010,path:ko00680,path:ko00071,path:ko00350,path:ko00830,path:ko00625,path:ko00626,path:ko00980,path:ko00982	Carbon metabolism|Degradation of aromatic compounds|Glycolysis / Gluconeogenesis|Methane metabolism|Fatty acid degradation|Tyrosine metabolism|Retinol metabolism|Chloroalkane and chloroalkene degradation|Naphthalene degradation|Metabolism of xenobiotics by cytochrome P450|Drug metabolism - cytochrome P450
mRNA_137175	333.5	144	523	3.63194	-1.86074	0.00582206	0.359557	Down	2252	Ntab-K326_AWOJ-SS8935+:888277-891150	gi|698502180|ref|XP_009796757.1|:evalue=0.0:annot=probable receptor-like protein kinase At1g67000 isoform X1 [Nicotiana sylvestris]	GO:0016021,GO:0005886,GO:0005524,GO:0004674	integral component of membrane|plasma membrane|ATP binding|protein serine/threonine kinase activity
mRNA_137204	34.5	3	66	22	-4.45943	0.0136319	0.614478	Down	1703	Ntab-K326_AWOJ-SS8935.:898895-900597
mRNA_13723	103.5	25	182	7.28	-2.86394	0.00496898	0.326086	Down	1709	Ntab-K326_AWOJ-SS11740+:20026-25457	gi|1025178245|ref|XP_016472095.1|:evalue=0.0:annot=glutamate decarboxylase 4 [Nicotiana tabacum]	GO:0005829,GO:0005634,GO:0004351,GO:0030170,GO:0006536	cytosol|nucleus|glutamate decarboxylase activity|pyridoxal phosphate binding|glutamate metabolic process
mRNA_137332	40	79	1	0.0126582	6.30378	0.0014808	0.140202	up	2699	Ntab-K326_AWOJ-SS895+:519535-523090	gi|1025354634|ref|XP_016511125.1|:evalue=0.0:annot=zinc phosphodiesterase ELAC protein 2-like isoform X2 [Nicotiana tabacum]	GO:0042645,GO:0005739,GO:0005654,GO:0005634,GO:0042781,GO:0046872,GO:0044822,GO:0072684	mitochondrial nucleoid|mitochondrion|nucleoplasm|nucleus|3'-tRNA processing endoribonuclease activity|metal ion binding|poly(A) RNA binding|mitochondrial tRNA 3'-trailer cleavage, endonucleolytic	path:ko03013	RNA transport
mRNA_137337	16.5	0	33	Inf	-Inf	0.029785	0.940806	Down	849	Ntab-K326_AWOJ-SS895+:677128-680969	gi|697168159|ref|XP_009592954.1|:evalue=4e-67:annot=IAA-amino acid hydrolase ILR1-like 6 [Nicotiana tomentosiformis]	GO:0016787,GO:0009695,GO:0009620,GO:0009753,GO:0009611	hydrolase activity|jasmonic acid biosynthetic process|response to fungus|response to jasmonic acid|response to wounding
mRNA_137398	239.5	435	44	0.101149	3.30544	2.38884e-05	0.00572552	up	1333	Ntab-K326_AWOJ-SS8951+:4514-16202	gi|698518476|ref|XP_009804104.1|:evalue=0.0:annot=uncharacterized protein LOC104249384 [Nicotiana sylvestris]
mRNA_137417	148.5	49	248	5.06122	-2.33949	0.00711748	0.405566	Down	971	Ntab-K326_AWOJ-SS8954+:166318-173404	gi|698513313|ref|XP_009801611.1|:evalue=1e-116:annot=translation machinery-associated protein 22-like [Nicotiana sylvestris]	GO:0005739,GO:0005840,GO:0003743,GO:0070124	mitochondrion|ribosome|translation initiation factor activity|mitochondrial translational initiation
mRNA_137473	63.5	17	110	6.47059	-2.6939	0.0280393	0.914517	Down	681	Ntab-K326_AWOJ-SS896.:3049-3729	gi|697186851|ref|XP_009602462.1|:evalue=9e-86:annot=uncharacterized protein LOC104097583 isoform X1 [Nicotiana tomentosiformis]
mRNA_137491	85.5	17	154	9.05882	-3.17932	0.00446249	0.30439	Down	1191	Ntab-K326_AWOJ-SS8965+:10105-18831	gi|698428567|ref|XP_009789925.1|:evalue=5e-147:annot=uncharacterized protein At3g49720-like [Nicotiana sylvestris]	GO:0009535,GO:0005768,GO:0005794,GO:0000139,GO:0016021,GO:0016020,GO:0005886,GO:0005802,GO:0005774,GO:0040007,GO:0045489	chloroplast thylakoid membrane|endosome|Golgi apparatus|Golgi membrane|integral component of membrane|membrane|plasma membrane|trans-Golgi network|vacuolar membrane|growth|pectin biosynthetic process
mRNA_137579	32.5	65	0	0	Inf	0.0015577	0.14472	up	2558	Ntab-K326_AWOJ-SS898+:66201-81759	gi|1025028347|ref|XP_016456618.1|:evalue=0.0:annot=probable serine/threonine-protein kinase At4g35230 [Nicotiana tabacum]	GO:0016020,GO:0005886,GO:0009506,GO:0005773,GO:0005524,GO:0001653,GO:0004675,GO:0031625,GO:0009742,GO:0046777,GO:0009737,GO:0007178	membrane|plasma membrane|plasmodesma|vacuole|ATP binding|peptide receptor activity|transmembrane receptor protein serine/threonine kinase activity|ubiquitin protein ligase binding|brassinosteroid mediated signaling pathway|protein autophosphorylation|response to abscisic acid|transmembrane receptor protein serine/threonine kinase signaling pathway	path:ko04075	Plant hormone signal transduction
mRNA_137658	1346	829	1863	2.24729	-1.16818	0.0347786	1	Down	2736	Ntab-K326_AWOJ-SS89911+:10874-14575	gi|698554324|ref|XP_009770185.1|:evalue=0.0:annot=phosphatidylinositol 4-kinase gamma 4-like [Nicotiana sylvestris]	GO:0005829,GO:0016020,GO:0004430,GO:0005524,GO:0004674,GO:0046854,GO:0046777,GO:0009651	cytosol|membrane|1-phosphatidylinositol 4-kinase activity|ATP binding|protein serine/threonine kinase activity|phosphatidylinositol phosphorylation|protein autophosphorylation|response to salt stress
mRNA_13767	120	44	196	4.45455	-2.15528	0.0207702	0.781435	Down	3013	Ntab-K326_AWOJ-SS11755+:517944-521044	gi|697182833|ref|XP_009600432.1|:evalue=0.0:annot=putative late blight resistance protein homolog R1B-16 [Nicotiana tomentosiformis]	GO:0005737,GO:0016020,GO:0043531,GO:0005524,GO:0009626	cytoplasm|membrane|ADP binding|ATP binding|plant-type hypersensitive response
mRNA_137681	778.5	465	1092	2.34839	-1.23167	0.0333321	0.993394	Down	1797	Ntab-K326_AWOJ-SS8996+:219720-223528	gi|698550132|ref|XP_009768876.1|:evalue=0.0:annot=uncharacterized protein LOC104219832 isoform X1 [Nicotiana sylvestris]
mRNA_137731	828.5	19	1638	86.2105	-6.42979	6.75218e-18	8.37472e-14	Down	1084	Ntab-K326_AWOJ-SS90+:288863-291255	gi|1025259752|ref|XP_016490814.1|:evalue=4e-125:annot=18.1 kDa class I heat shock protein-like [Nicotiana tabacum]	GO:0005737	cytoplasm	path:ko04141	Protein processing in endoplasmic reticulum
mRNA_137746	188.5	302	75	0.248344	2.00959	0.011082	0.539373	up	3023	Ntab-K326_AWOJ-SS9000+:427849-433403	gi|1025416468|ref|XP_016441216.1|:evalue=0.0:annot=mitogen-activated protein kinase kinase kinase YODA-like isoform X1 [Nicotiana tabacum]	GO:0005737,GO:0005524,GO:0004709,GO:0000186,GO:0032147,GO:0010229,GO:0042981,GO:0040008,GO:0007346,GO:0010103,GO:0051403,GO:0010098	cytoplasm|ATP binding|MAP kinase kinase kinase activity|activation of MAPKK activity|activation of protein kinase activity|inflorescence development|regulation of apoptotic process|regulation of growth|regulation of mitotic cell cycle|stomatal complex morphogenesis|stress-activated MAPK cascade|suspensor development
mRNA_137773	15	0	30	Inf	-Inf	0.03966	1	Down	1963	Ntab-K326_AWOJ-SS9005+:136026-142012	gi|697160882|ref|XP_009589217.1|:evalue=1e-164:annot=uncharacterized WD repeat-containing protein C2A9.03-like [Nicotiana tomentosiformis]	GO:0005829,GO:0043234	cytosol|protein complex
mRNA_13778	35	66	4	0.0606061	4.04439	0.0199984	0.770884	up	882	Ntab-K326_AWOJ-SS11755.:111318-112199	gi|697143958|ref|XP_009626100.1|:evalue=2e-123:annot=uncharacterized protein LOC104116859 [Nicotiana tomentosiformis]
mRNA_13781	25.5	51	0	0	Inf	0.00558339	0.348578	up	259	Ntab-K326_AWOJ-SS117551.:4297-4555
mRNA_137863	149.5	231	68	0.294372	1.76429	0.0374727	1	up	713	Ntab-K326_AWOJ-SS9025+:109735-115040	gi|320526044|gb|ADW41580.1|:evalue=3e-15:annot=BTB domain protein [Nicotiana benthamiana]
mRNA_137868	582.5	207	958	4.62802	-2.21039	0.000358998	0.0493824	Down	1727	Ntab-K326_AWOJ-SS9028+:152417-155644	gi|698483791|ref|XP_009788736.1|:evalue=0.0:annot=luminal-binding protein 4 [Nicotiana sylvestris]	GO:0005788,GO:0005524	endoplasmic reticulum lumen|ATP binding	path:ko03060,path:ko04141,path:ko04918	Protein export|Protein processing in endoplasmic reticulum|Thyroid hormone synthesis
mRNA_137946	154.5	309	0	0	Inf	5.80975e-11	6.65153e-08	up	4204	Ntab-K326_AWOJ-SS9036+:1295-6224	gi|698502631|ref|XP_009796954.1|:evalue=5e-11:annot=F-box/LRR-repeat protein At5g02910-like [Nicotiana sylvestris]
mRNA_137955	312	159	465	2.92453	-1.5482	0.022343	0.808473	Down	2511	Ntab-K326_AWOJ-SS9037+:3436-8601	gi|1025345171|ref|XP_016509268.1|:evalue=0.0:annot=vacuolar-sorting receptor 6-like [Nicotiana tabacum]	GO:0030665,GO:0000139,GO:0016021,GO:0031902,GO:0005509,GO:0015031	clathrin-coated vesicle membrane|Golgi membrane|integral component of membrane|late endosome membrane|calcium ion binding|protein transport
mRNA_137983	26	2	50	25	-4.64386	0.0279052	0.912127	Down	1113	Ntab-K326_AWOJ-SS9038.:135637-136749	gi|697184901|ref|XP_009601468.1|:evalue=3e-175:annot=uncharacterized protein LOC104096761 isoform X2 [Nicotiana tomentosiformis]
mRNA_13800	150	56	244	4.35714	-2.12338	0.0133679	0.608446	Down	1701	Ntab-K326_AWOJ-SS117577+:1167-4628	gi|697151744|ref|XP_009630098.1|:evalue=2e-164:annot=tetraspanin-8-like [Nicotiana tomentosiformis]	GO:0005794,GO:0016021,GO:0016020,GO:0005886,GO:0009506	Golgi apparatus|integral component of membrane|membrane|plasma membrane|plasmodesma
mRNA_138068	174	8	340	42.5	-5.40939	5.26812e-08	3.21347e-05	Down	2028	Ntab-K326_AWOJ-SS9048+:120153-122890	gi|698560924|ref|XP_009771989.1|:evalue=0.0:annot=5-epi-aristolochene synthase-like [Nicotiana sylvestris]	GO:0005737,GO:0000287,GO:0010333,GO:0016114	cytoplasm|magnesium ion binding|terpene synthase activity|terpenoid biosynthetic process	path:ko00909	Sesquiterpenoid and triterpenoid biosynthesis
mRNA_138082	1061.5	300	1823	6.07667	-2.60328	9.90455e-06	0.00275029	Down	1118	Ntab-K326_AWOJ-SS905+:448340-450176	gi|1025076797|ref|XP_016453496.1|:evalue=2e-135:annot=somatic embryogenesis receptor kinase 2-like [Nicotiana tabacum]	GO:0016021,GO:0005886,GO:0009506,GO:0005524,GO:0008289,GO:0001653,GO:0033612,GO:0004675,GO:0031625,GO:0009742,GO:0009556,GO:0010152,GO:0046777,GO:0007178	integral component of membrane|plasma membrane|plasmodesma|ATP binding|lipid binding|peptide receptor activity|receptor serine/threonine kinase binding|transmembrane receptor protein serine/threonine kinase activity|ubiquitin protein ligase binding|brassinosteroid mediated signaling pathway|microsporogenesis|pollen maturation|protein autophosphorylation|transmembrane receptor protein serine/threo…
mRNA_138083	1560	247	2873	11.6316	-3.53998	4.04955e-09	3.13916e-06	Down	702	Ntab-K326_AWOJ-SS905+:448340-450409	gi|1025076797|ref|XP_016453496.1|:evalue=8e-138:annot=somatic embryogenesis receptor kinase 2-like [Nicotiana tabacum]	GO:0016021,GO:0005886,GO:0009506,GO:0005524,GO:0008289,GO:0001653,GO:0033612,GO:0004675,GO:0031625,GO:0009742,GO:0009556,GO:0010152,GO:0046777,GO:0007178	integral component of membrane|plasma membrane|plasmodesma|ATP binding|lipid binding|peptide receptor activity|receptor serine/threonine kinase binding|transmembrane receptor protein serine/threonine kinase activity|ubiquitin protein ligase binding|brassinosteroid mediated signaling pathway|microsporogenesis|pollen maturation|protein autophosphorylation|transmembrane receptor protein serine/threo…
mRNA_138105	161.5	0	323	Inf	-Inf	2.62031e-11	3.48211e-08	Down	1652	Ntab-K326_AWOJ-SS90521+:66371-77198	gi|697151083|ref|XP_009629754.1|:evalue=0.0:annot=caffeoylshikimate esterase-like [Nicotiana tomentosiformis]	GO:0005886,GO:0009506,GO:0003846,GO:0090430,GO:0016787,GO:0004622,GO:0009809,GO:0006629,GO:0046686,GO:0042542,GO:0006979,GO:0010043	plasma membrane|plasmodesma|2-acylglycerol O-acyltransferase activity|caffeoyl-CoA: alcohol caffeoyl transferase activity|hydrolase activity|lysophospholipase activity|lignin biosynthetic process|lipid metabolic process|response to cadmium ion|response to hydrogen peroxide|response to oxidative stress|response to zinc ion
mRNA_138113	127	47	207	4.40426	-2.1389	0.0190242	0.746306	Down	1035	Ntab-K326_AWOJ-SS9054+:369001-370794	gi|1025147904|ref|XP_016467528.1|:evalue=1e-108:annot=zinc finger BED domain-containing protein DAYSLEEPER-like [Nicotiana tabacum]	GO:0005634,GO:0003677,GO:0046872,GO:0009791,GO:0006355,GO:0006351	nucleus|DNA binding|metal ion binding|post-embryonic development|regulation of transcription, DNA-templated|transcription, DNA-templated
mRNA_138114	27.5	2	53	26.5	-4.72792	0.0222808	0.808473	Down	1491	Ntab-K326_AWOJ-SS9054+:369019-370794	gi|1025147904|ref|XP_016467528.1|:evalue=3e-106:annot=zinc finger BED domain-containing protein DAYSLEEPER-like [Nicotiana tabacum]	GO:0005634,GO:0003677,GO:0046872,GO:0009791,GO:0006355,GO:0006351	nucleus|DNA binding|metal ion binding|post-embryonic development|regulation of transcription, DNA-templated|transcription, DNA-templated
mRNA_13812	26	0	52	Inf	-Inf	0.00509555	0.328882	Down	3704	Ntab-K326_AWOJ-SS11761+:4569-10260	gi|1025312919|ref|XP_016502339.1|:evalue=3e-11:annot=uncharacterized protein LOC107820550 [Nicotiana tabacum]
mRNA_138149	16.5	33	0	0	Inf	0.029785	0.940806	up	1226	Ntab-K326_AWOJ-SS906+:189747-216279	gi|1025230150|ref|XP_016483900.1|:evalue=2e-66:annot=nudix hydrolase 16, mitochondrial-like isoform X2 [Nicotiana tabacum]	GO:0005739,GO:0016787,GO:0046872	mitochondrion|hydrolase activity|metal ion binding
mRNA_138177	357.5	532	183	0.343985	1.53958	0.0193591	0.75705	up	3587	Ntab-K326_AWOJ-SS9061+:444063-450958	gi|697121535|ref|XP_009614742.1|:evalue=0.0:annot=uncharacterized protein LOC104107597 isoform X2 [Nicotiana tomentosiformis]	GO:0005634,GO:0009506,GO:0010385,GO:0004402,GO:0042393,GO:0008270,GO:0044154,GO:0043971,GO:0043972,GO:0044030,GO:0006355,GO:0080188,GO:0006351	nucleus|plasmodesma|double-stranded methylated DNA binding|histone acetyltransferase activity|histone binding|zinc ion binding|histone H3-K14 acetylation|histone H3-K18 acetylation|histone H3-K23 acetylation|regulation of DNA methylation|regulation of transcription, DNA-templated|RNA-directed DNA methylation|transcription, DNA-templated
mRNA_138190	110	47	173	3.68085	-1.88004	0.0485668	1	Down	1902	Ntab-K326_AWOJ-SS9061+:597537-604117	gi|697118814|ref|XP_009613346.1|:evalue=0.0:annot=lysine histidine transporter 1-like [Nicotiana tomentosiformis]	GO:0016021,GO:0005886,GO:0015171,GO:0015293,GO:0043090,GO:0003333,GO:0080167	integral component of membrane|plasma membrane|amino acid transmembrane transporter activity|symporter activity|amino acid import|amino acid transmembrane transport|response to karrikin
mRNA_138192	25.5	2	49	24.5	-4.61471	0.0300707	0.944179	Down	1382	Ntab-K326_AWOJ-SS9061+:601310-604117	gi|1025390222|ref|XP_016434983.1|:evalue=2e-81:annot=lysine histidine transporter 1-like isoform X2 [Nicotiana tabacum]	GO:0016021,GO:0005886,GO:0015171,GO:0015293,GO:0043090,GO:0003333,GO:0080167	integral component of membrane|plasma membrane|amino acid transmembrane transporter activity|symporter activity|amino acid import|amino acid transmembrane transport|response to karrikin
mRNA_138287	654	328	980	2.9878	-1.57909	0.0081125	0.441959	Down	2340	Ntab-K326_AWOJ-SS9077+:210003-218114	gi|1025182021|ref|XP_016473062.1|:evalue=0.0:annot=F-box protein At5g03970-like isoform X1 [Nicotiana tabacum]	GO:0016567	protein ubiquitination
mRNA_138320	184	94	274	2.91489	-1.54344	0.049236	1	Down	2443	Ntab-K326_AWOJ-SS9085+:17105-20904	gi|698549503|ref|XP_009768670.1|:evalue=0.0:annot=putative receptor-like protein kinase At4g00960 [Nicotiana sylvestris]	GO:0016021,GO:0005886,GO:0009506,GO:0005524,GO:0001653,GO:0004674,GO:0004675,GO:0031625,GO:0042742,GO:0009755,GO:0046777,GO:0006468,GO:0007178	integral component of membrane|plasma membrane|plasmodesma|ATP binding|peptide receptor activity|protein serine/threonine kinase activity|transmembrane receptor protein serine/threonine kinase activity|ubiquitin protein ligase binding|defense response to bacterium|hormone-mediated signaling pathway|protein autophosphorylation|protein phosphorylation|transmembrane receptor protein serine/threonine…
mRNA_138323	142	220	64	0.290909	1.78136	0.0392598	1	up	2339	Ntab-K326_AWOJ-SS9088+:18607-23317	gi|698569938|ref|XP_009774471.1|:evalue=1e-151:annot=protein TIFY 4B-like isoform X3 [Nicotiana sylvestris]	GO:0005634,GO:0048366	nucleus|leaf development
mRNA_138346	525	314	736	2.34395	-1.22894	0.0438755	1	Down	2719	Ntab-K326_AWOJ-SS9091+:84418-90137	gi|698518379|ref|XP_009804062.1|:evalue=0.0:annot=polyadenylate-binding protein-interacting protein 4-like isoform X1 [Nicotiana sylvestris]	GO:0010494,GO:0044822,GO:0010603,GO:0034063	cytoplasmic stress granule|poly(A) RNA binding|regulation of cytoplasmic mRNA processing body assembly|stress granule assembly
mRNA_138463	19.5	38	1	0.0263158	5.24793	0.0418573	1	up	1018	Ntab-K326_AWOJ-SS9102+:830790-840579	gi|697119813|ref|XP_009613868.1|:evalue=6e-33:annot=eukaryotic translation initiation factor 4 gamma-like isoform X2 [Nicotiana tomentosiformis]	GO:0005635,GO:0005643,GO:0016973,GO:0015031,GO:0048316	nuclear envelope|nuclear pore|poly(A)+ mRNA export from nucleus|protein transport|seed development
mRNA_138540	824.5	1201	448	0.373022	1.42267	0.013839	0.614478	up	1518	Ntab-K326_AWOJ-SS911+:39697-43875	gi|697099578|ref|XP_009586995.1|:evalue=0.0:annot=probable pectate lyase 5 [Nicotiana tomentosiformis]	GO:0046872,GO:0030570,GO:0045490	metal ion binding|pectate lyase activity|pectin catabolic process	path:ko00040	Pentose and glucuronate interconversions
mRNA_138571	21.5	0	43	Inf	-Inf	0.0115301	0.550738	Down	2097	Ntab-K326_AWOJ-SS9121+:32985-36288	gi|697169505|ref|XP_009593647.1|:evalue=2e-83:annot=pyruvate kinase isozyme G, chloroplastic [Nicotiana tomentosiformis]	GO:0009507,GO:0005524,GO:0016301,GO:0000287,GO:0030955,GO:0004743	chloroplast|ATP binding|kinase activity|magnesium ion binding|potassium ion binding|pyruvate kinase activity	path:ko01200,path:ko01230,path:ko00010,path:ko00620,path:ko00230,path:ko04922	Carbon metabolism|Biosynthesis of amino acids|Glycolysis / Gluconeogenesis|Pyruvate metabolism|Purine metabolism|Glucagon signaling pathway
mRNA_13859	72	144	0	0	Inf	2.6878e-06	0.00095248	up	249	Ntab-K326_AWOJ-SS11761.:152090-152338
mRNA_138618	84	148	20	0.135135	2.88753	0.0091543	0.477062	up	665	Ntab-K326_AWOJ-SS9127.:210038-210702	gi|698523408|ref|XP_009758511.1|:evalue=1e-80:annot=calcium-binding protein PBP1-like [Nicotiana sylvestris]	GO:0005509,GO:0009733	calcium ion binding|response to auxin
mRNA_13864	342	490	194	0.395918	1.33673	0.0430403	1	up	1585	Ntab-K326_AWOJ-SS11763+:13773-17694	gi|697108349|ref|XP_009608031.1|:evalue=0.0:annot=GDSL esterase/lipase At5g45910 isoform X1 [Nicotiana tomentosiformis]	GO:0005576,GO:0016788,GO:0016042	extracellular region|hydrolase activity, acting on ester bonds|lipid catabolic process
mRNA_13865	311	516	106	0.205426	2.28331	0.00104149	0.107052	up	5625	Ntab-K326_AWOJ-SS11765+:41857-51844	gi|1025301312|ref|XP_016505603.1|:evalue=0.0:annot=ATP-dependent DNA helicase PIF1-like [Nicotiana tabacum]	GO:0005739,GO:0005634,GO:0005657,GO:0005524,GO:0043141,GO:0003677,GO:0010521,GO:0032508,GO:0006310,GO:0006281,GO:0044806,GO:0000002,GO:0051974,GO:0032211,GO:0000723	mitochondrion|nucleus|replication fork|ATP binding|ATP-dependent 5'-3' DNA helicase activity|DNA binding|telomerase inhibitor activity|DNA duplex unwinding|DNA recombination|DNA repair|G-quadruplex DNA unwinding|mitochondrial genome maintenance|negative regulation of telomerase activity|negative regulation of telomere maintenance via telomerase|telomere maintenance
mRNA_138664	809.5	1467	152	0.103613	3.27073	1.51485e-07	7.9952e-05	up	1133	Ntab-K326_AWOJ-SS9133.:12270-13402	gi|698527850|ref|XP_009760775.1|:evalue=9e-139:annot=chlorophyllase-1-like [Nicotiana sylvestris]	GO:0047746,GO:0015996	chlorophyllase activity|chlorophyll catabolic process	path:ko00860	Porphyrin and chlorophyll metabolism
mRNA_138666	22.5	45	0	0	Inf	0.00962141	0.489409	up	2807	Ntab-K326_AWOJ-SS91338+:3539-13216	gi|697108728|ref|XP_009608223.1|:evalue=0.0:annot=DNA-directed RNA polymerase III subunit RPC5-like [Nicotiana tomentosiformis]	GO:0016021,GO:0012511	integral component of membrane|monolayer-surrounded lipid storage body	path:ko00230,path:ko00240,path:ko03020,path:ko04623	Purine metabolism|Pyrimidine metabolism|RNA polymerase|Cytosolic DNA-sensing pathway
mRNA_13868	440	700	180	0.257143	1.95936	0.00226771	0.189403	up	7963	Ntab-K326_AWOJ-SS11765+:41892-51844	gi|1025301312|ref|XP_016505603.1|:evalue=0.0:annot=ATP-dependent DNA helicase PIF1-like [Nicotiana tabacum]	GO:0005739,GO:0005634,GO:0005657,GO:0005524,GO:0043141,GO:0003677,GO:0010521,GO:0032508,GO:0006310,GO:0006281,GO:0044806,GO:0000002,GO:0051974,GO:0032211,GO:0000723	mitochondrion|nucleus|replication fork|ATP binding|ATP-dependent 5'-3' DNA helicase activity|DNA binding|telomerase inhibitor activity|DNA duplex unwinding|DNA recombination|DNA repair|G-quadruplex DNA unwinding|mitochondrial genome maintenance|negative regulation of telomerase activity|negative regulation of telomere maintenance via telomerase|telomere maintenance
mRNA_138722	64.5	114	15	0.131579	2.926	0.0177056	0.715316	up	1690	Ntab-K326_AWOJ-SS9148+:543125-556625	gi|697185745|ref|XP_009601911.1|:evalue=0.0:annot=protein ENHANCED DISEASE RESISTANCE 2-like isoform X2 [Nicotiana tomentosiformis]	GO:0005789,GO:0010008,GO:0016021,GO:0005886,GO:0070273,GO:0009873,GO:1900056,GO:0009626,GO:1900150,GO:0009723,GO:0009751	endoplasmic reticulum membrane|endosome membrane|integral component of membrane|plasma membrane|phosphatidylinositol-4-phosphate binding|ethylene-activated signaling pathway|negative regulation of leaf senescence|plant-type hypersensitive response|regulation of defense response to fungus|response to ethylene|response to salicylic acid
mRNA_13895	111.5	183	40	0.218579	2.19377	0.0222899	0.808473	up	1092	Ntab-K326_AWOJ-SS11769.:87345-88436
mRNA_138974	1007.5	633	1382	2.18325	-1.12648	0.0455509	1	Down	1290	Ntab-K326_AWOJ-SS917+:751937-759068	gi|697127127|ref|XP_009617596.1|:evalue=0.0:annot=random slug protein 5-like [Nicotiana tomentosiformis]
mRNA_13902	63	122	4	0.0327869	4.93074	0.000554913	0.06837	up	4277	Ntab-K326_AWOJ-SS1177+:108878-114198	gi|1025070032|ref|XP_016451798.1|:evalue=0.0:annot=protein NLP2-like [Nicotiana tabacum]	GO:0005634,GO:0003677,GO:0006355,GO:0006351	nucleus|DNA binding|regulation of transcription, DNA-templated|transcription, DNA-templated
mRNA_139071	115.5	37	194	5.24324	-2.39046	0.0123384	0.580404	Down	610	Ntab-K326_AWOJ-SS9179+:234776-235693	gi|1025347480|ref|XP_016509824.1|:evalue=3e-80:annot=G-type lectin S-receptor-like serine/threonine-protein kinase RLK1 [Nicotiana tabacum]	GO:0016021,GO:0005886,GO:0005524,GO:0005516,GO:0030246,GO:0004674	integral component of membrane|plasma membrane|ATP binding|calmodulin binding|carbohydrate binding|protein serine/threonine kinase activity
mRNA_139072	1767.5	2807	728	0.259352	1.94702	0.000514928	0.0645116	up	359	Ntab-K326_AWOJ-SS9179+:240190-246755	gi|698579826|ref|XP_009777123.1|:evalue=1e-74:annot=linoleate 13S-lipoxygenase 2-1, chloroplastic-like [Nicotiana sylvestris]	GO:0009570,GO:0009534,GO:0016165,GO:0046872,GO:0031408	chloroplast stroma|chloroplast thylakoid|linoleate 13S-lipoxygenase activity|metal ion binding|oxylipin biosynthetic process	path:ko00591,path:ko00592	Linoleic acid metabolism|alpha-Linolenic acid metabolism
mRNA_139073	1659.5	2436	883	0.362479	1.46403	0.00812718	0.442435	up	291	Ntab-K326_AWOJ-SS9179+:240618-248244	gi|698467528|ref|XP_009783150.1|:evalue=4e-65:annot=linoleate 13S-lipoxygenase 2-1, chloroplastic-like, partial [Nicotiana sylvestris]	GO:0009570,GO:0009534,GO:0016165,GO:0046872,GO:0031408	chloroplast stroma|chloroplast thylakoid|linoleate 13S-lipoxygenase activity|metal ion binding|oxylipin biosynthetic process	path:ko00591,path:ko00592	Linoleic acid metabolism|alpha-Linolenic acid metabolism
mRNA_139074	5152	7563	2741	0.362422	1.46426	0.0111835	0.543108	up	541	Ntab-K326_AWOJ-SS9179+:247412-248244	gi|698583139|ref|XP_009778015.1|:evalue=4e-121:annot=linoleate 13S-lipoxygenase 2-1, chloroplastic-like, partial [Nicotiana sylvestris]	GO:0009570,GO:0009534,GO:0016165,GO:0046872,GO:0031408	chloroplast stroma|chloroplast thylakoid|linoleate 13S-lipoxygenase activity|metal ion binding|oxylipin biosynthetic process	path:ko00591,path:ko00592	Linoleic acid metabolism|alpha-Linolenic acid metabolism
mRNA_139089	1845	3082	608	0.197274	2.34172	3.78869e-05	0.00819612	up	2396	Ntab-K326_AWOJ-SS9179.:128618-131013		GO:0009941,GO:0031969,GO:0016021,GO:0016020,GO:0009536,GO:0005524,GO:0005471,GO:0015866,GO:0015867	chloroplast envelope|chloroplast membrane|integral component of membrane|membrane|plastid|ATP binding|ATP:ADP antiporter activity|ADP transport|ATP transport
mRNA_139092	6220.5	9394	3047	0.324356	1.62435	0.00607737	0.365378	up	483	Ntab-K326_AWOJ-SS9179.:242237-242719	gi|698583139|ref|XP_009778015.1|:evalue=1e-94:annot=linoleate 13S-lipoxygenase 2-1, chloroplastic-like, partial [Nicotiana sylvestris]	GO:0009570,GO:0009534,GO:0016165,GO:0046872,GO:0031408	chloroplast stroma|chloroplast thylakoid|linoleate 13S-lipoxygenase activity|metal ion binding|oxylipin biosynthetic process	path:ko00591,path:ko00592	Linoleic acid metabolism|alpha-Linolenic acid metabolism
mRNA_139097	19.5	0	39	Inf	-Inf	0.0167561	0.68514	Down	4198	Ntab-K326_AWOJ-SS91798+:692-7236	gi|698561915|ref|XP_009772263.1|:evalue=3e-79:annot=LOW QUALITY PROTEIN: 50S ribosomal protein L12, chloroplastic-like [Nicotiana sylvestris]	path:ko03010	Ribosome	path:ko03010	Ribosome
mRNA_139143	686	90	1282	14.2444	-3.83233	4.649e-09	3.5303e-06	Down	1424	Ntab-K326_AWOJ-SS9182+:33385-35721	gi|698476512|ref|XP_009785573.1|:evalue=0.0:annot=probable WRKY transcription factor 41 [Nicotiana sylvestris]	GO:0005634,GO:0043565,GO:0003700,GO:0006351	nucleus|sequence-specific DNA binding|transcription factor activity, sequence-specific DNA binding|transcription, DNA-templated
mRNA_139188	1859	894	2824	3.15884	-1.65939	0.00279253	0.218064	Down	2287	Ntab-K326_AWOJ-SS919+:510816-514542	gi|1025390870|ref|XP_016435141.1|:evalue=0.0:annot=sulfate transporter 1.3-like [Nicotiana tabacum]	GO:0005887,GO:0008271,GO:0015116,GO:0015293,GO:1902358	integral component of plasma membrane|secondary active sulfate transmembrane transporter activity|sulfate transmembrane transporter activity|symporter activity|sulfate transmembrane transport
mRNA_139211	16.5	33	0	0	Inf	0.029785	0.940806	up	2656	Ntab-K326_AWOJ-SS9194+:485686-492319	gi|698534119|ref|XP_009763772.1|:evalue=0.0:annot=putative transporter arsB [Nicotiana sylvestris]	GO:0005887,GO:0015446,GO:0098656,GO:0015700,GO:0098655	integral component of plasma membrane|arsenite-transmembrane transporting ATPase activity|anion transmembrane transport|arsenite transport|cation transmembrane transport
mRNA_139236	210	366	54	0.147541	2.76081	0.000478625	0.0614108	up	746	Ntab-K326_AWOJ-SS9194.:9005-9750	gi|1025186427|ref|XP_016474113.1|:evalue=2e-125:annot=signal peptidase complex catalytic subunit SEC11C-like [Nicotiana tabacum]	GO:0005789,GO:0016021,GO:0008236,GO:0006465	endoplasmic reticulum membrane|integral component of membrane|serine-type peptidase activity|signal peptide processing	path:ko03060	Protein export
mRNA_139467	322	174	470	2.70115	-1.43357	0.0325922	0.982498	Down	3213	Ntab-K326_AWOJ-SS9218+:57302-79188	gi|698517863|ref|XP_009803813.1|:evalue=0.0:annot=polycomb group protein EMBRYONIC FLOWER 2-like isoform X3 [Nicotiana sylvestris]	GO:0005634,GO:0003677,GO:0046872,GO:0003700,GO:0030154,GO:0009908,GO:0009910,GO:0006349,GO:0006351	nucleus|DNA binding|metal ion binding|transcription factor activity, sequence-specific DNA binding|cell differentiation|flower development|negative regulation of flower development|regulation of gene expression by genetic imprinting|transcription, DNA-templated
mRNA_13947	24.5	0	49	Inf	-Inf	0.00670245	0.386654	Down	655	Ntab-K326_AWOJ-SS11782+:13598-15671
mRNA_139475	65	130	0	0	Inf	7.5029e-06	0.00226053	up	5552	Ntab-K326_AWOJ-SS9218+:72155-77706	gi|698517861|ref|XP_009803812.1|:evalue=6e-24:annot=polycomb group protein EMBRYONIC FLOWER 2-like isoform X2 [Nicotiana sylvestris]
mRNA_139494	363	170	556	3.27059	-1.70955	0.00956843	0.489409	Down	1602	Ntab-K326_AWOJ-SS9223+:61829-65752	gi|1025041894|ref|XP_016445365.1|:evalue=0.0:annot=probable protein phosphatase 2C 63 [Nicotiana tabacum]	GO:0046872,GO:0004722	metal ion binding|protein serine/threonine phosphatase activity
mRNA_1395	177.5	324	31	0.095679	3.38565	8.63477e-05	0.0159355	up	1093	Ntab-K326_AWOJ-SS10197.:1698-2790	gi|698569386|ref|XP_009774318.1|:evalue=1e-138:annot=uncharacterized protein LOC104224386 [Nicotiana sylvestris]	GO:0005634,GO:0005516,GO:0010337,GO:0009651,GO:0009414	nucleus|calmodulin binding|regulation of salicylic acid metabolic process|response to salt stress|response to water deprivation
mRNA_139527	22	0	44	Inf	-Inf	0.0105298	0.517805	Down	1506	Ntab-K326_AWOJ-SS92302+:24-5487	gi|697095295|ref|XP_009610663.1|:evalue=0.0:annot=homeobox protein knotted-1-like LET12 isoform X1 [Nicotiana tomentosiformis]	GO:0005634,GO:0003677,GO:0006355	nucleus|DNA binding|regulation of transcription, DNA-templated
mRNA_139598	267.5	390	145	0.371795	1.42742	0.0417207	1	up	1334	Ntab-K326_AWOJ-SS925+:7208-13820	gi|1025401570|ref|XP_016437187.1|:evalue=0.0:annot=GDSL esterase/lipase 5-like isoform X1 [Nicotiana tabacum]	GO:0005576,GO:0016298,GO:0016042	extracellular region|lipase activity|lipid catabolic process
mRNA_139613	23	2	44	22	-4.45943	0.0435185	1	Down	1711	Ntab-K326_AWOJ-SS9252+:98728-102100	gi|698559387|ref|XP_009771558.1|:evalue=2e-170:annot=putative F-box/LRR-repeat protein At3g28410 isoform X2 [Nicotiana sylvestris]
mRNA_139668	450	636	264	0.415094	1.26849	0.042749	1	up	2308	Ntab-K326_AWOJ-SS9254+:120107-122414	gi|697190514|ref|XP_009604320.1|:evalue=0.0:annot=cationic amino acid transporter 8, vacuolar [Nicotiana tomentosiformis]	GO:0005887,GO:0043231,GO:0005886,GO:0005774,GO:0015171	integral component of plasma membrane|intracellular membrane-bounded organelle|plasma membrane|vacuolar membrane|amino acid transmembrane transporter activity
mRNA_139669	59	102	16	0.156863	2.67243	0.034242	1	up	2697	Ntab-K326_AWOJ-SS9254+:120107-124087	gi|697190514|ref|XP_009604320.1|:evalue=0.0:annot=cationic amino acid transporter 8, vacuolar [Nicotiana tomentosiformis]	GO:0005887,GO:0043231,GO:0005886,GO:0005774,GO:0015171	integral component of plasma membrane|intracellular membrane-bounded organelle|plasma membrane|vacuolar membrane|amino acid transmembrane transporter activity
mRNA_139730	20.5	41	0	0	Inf	0.0138637	0.614478	up	1090	Ntab-K326_AWOJ-SS92588+:1049-7431	gi|697126760|ref|XP_009617416.1|:evalue=3e-48:annot=uncharacterized protein LOC104109764 isoform X1 [Nicotiana tomentosiformis]	GO:0005829,GO:0005886,GO:0005524,GO:0016301,GO:0046872,GO:0004674,GO:0046777,GO:0040008	cytosol|plasma membrane|ATP binding|kinase activity|metal ion binding|protein serine/threonine kinase activity|protein autophosphorylation|regulation of growth
mRNA_139818	55.5	103	8	0.0776699	3.6865	0.00732221	0.411694	up	1788	Ntab-K326_AWOJ-SS9265+:380390-382736	gi|3327245|dbj|BAA31689.1|:evalue=0.0:annot=Ntc12 [Nicotiana tabacum]	GO:0005737,GO:0045544,GO:0005506,GO:0009908,GO:0009740,GO:0009686,GO:0048366,GO:0009739,GO:0048575,GO:0009826	cytoplasm|gibberellin 20-oxidase activity|iron ion binding|flower development|gibberellic acid mediated signaling pathway|gibberellin biosynthetic process|leaf development|response to gibberellin|short-day photoperiodism, flowering|unidimensional cell growth	path:ko00904	Diterpenoid biosynthesis
mRNA_13983	76	16	136	8.5	-3.08746	0.00808514	0.440791	Down	3174	Ntab-K326_AWOJ-SS11785+:25666-32779	gi|698494402|ref|XP_009793401.1|:evalue=0.0:annot=probable LRR receptor-like serine/threonine-protein kinase At1g34110 [Nicotiana sylvestris]	GO:0016021,GO:0005886,GO:0009506,GO:0004672,GO:0009755,GO:0046777	integral component of membrane|plasma membrane|plasmodesma|protein kinase activity|hormone-mediated signaling pathway|protein autophosphorylation
mRNA_13987	564	946	182	0.192389	2.3779	0.000147578	0.0239268	up	1249	Ntab-K326_AWOJ-SS11785+:51217-53718	gi|48375046|gb|AAT42190.1|:evalue=2e-45:annot=putative proline-rich protein [Nicotiana tabacum]	GO:0005618,GO:0005783,GO:0005576,GO:0009506,GO:0043621,GO:0070417,GO:0009631,GO:0050832,GO:0009682,GO:0009626,GO:0009627	cell wall|endoplasmic reticulum|extracellular region|plasmodesma|protein self-association|cellular response to cold|cold acclimation|defense response to fungus|induced systemic resistance|plant-type hypersensitive response|systemic acquired resistance
mRNA_13988	144.5	229	60	0.262009	1.93231	0.0252138	0.868752	up	2495	Ntab-K326_AWOJ-SS11785-:51132-53743	gi|48375046|gb|AAT42190.1|:evalue=5e-43:annot=putative proline-rich protein [Nicotiana tabacum]	GO:0005618,GO:0005783,GO:0005576,GO:0009506,GO:0043621,GO:0070417,GO:0009631,GO:0050832,GO:0009682,GO:0009626,GO:0009627	cell wall|endoplasmic reticulum|extracellular region|plasmodesma|protein self-association|cellular response to cold|cold acclimation|defense response to fungus|induced systemic resistance|plant-type hypersensitive response|systemic acquired resistance
mRNA_139886	363	561	165	0.294118	1.76553	0.00756296	0.421904	up	1378	Ntab-K326_AWOJ-SS9283+:26507-33476	gi|1025221321|ref|XP_016482207.1|:evalue=0.0:annot=katanin p60 ATPase-containing subunit A-like 2 isoform X2 [Nicotiana tabacum]	GO:0005737,GO:0005874,GO:0005524,GO:0008568,GO:0051013	cytoplasm|microtubule|ATP binding|microtubule-severing ATPase activity|microtubule severing
mRNA_139915	111.5	45	178	3.95556	-1.98388	0.0371513	1	Down	2675	Ntab-K326_AWOJ-SS929+:355284-362782	gi|1025307144|ref|XP_016500883.1|:evalue=2e-69:annot=uncharacterized protein LOC107819297 [Nicotiana tabacum]	GO:0004190,GO:0004519,GO:0003676,GO:0003964,GO:0008270,GO:0015074	aspartic-type endopeptidase activity|endonuclease activity|nucleic acid binding|RNA-directed DNA polymerase activity|zinc ion binding|DNA integration
mRNA_139916	58.5	114	3	0.0263158	5.24793	0.000521182	0.0650105	up	3638	Ntab-K326_AWOJ-SS929+:355284-362782	gi|1025307144|ref|XP_016500883.1|:evalue=3e-149:annot=uncharacterized protein LOC107819297 [Nicotiana tabacum]	GO:0004190,GO:0004519,GO:0003676,GO:0003964,GO:0008270,GO:0015074	aspartic-type endopeptidase activity|endonuclease activity|nucleic acid binding|RNA-directed DNA polymerase activity|zinc ion binding|DNA integration
mRNA_140003	14	0	28	Inf	-Inf	0.0477224	1	Down	1179	Ntab-K326_AWOJ-SS9299+:49996-52997	gi|1025035589|ref|XP_016443796.1|:evalue=7e-22:annot=uncharacterized protein LOC107769128, partial [Nicotiana tabacum]
mRNA_140064	16	0	32	Inf	-Inf	0.0327687	0.982498	Down	1830	Ntab-K326_AWOJ-SS930+:614753-619427	gi|697093436|ref|XP_009608305.1|:evalue=7e-31:annot=calcineurin subunit B-like [Nicotiana tomentosiformis]	GO:0005509	calcium ion binding	path:ko04010,path:ko04310,path:ko04370,path:ko04020,path:ko04022,path:ko04114,path:ko04210,path:ko04650,path:ko04660,path:ko04662,path:ko04922,path:ko04921,path:ko04924,path:ko04724,path:ko04720,path:ko04360,path:ko04380	MAPK signaling pathway|Wnt signaling pathway|VEGF signaling pathway|Calcium signaling pathway|cGMP - PKG signaling pathway|Oocyte meiosis|Apoptosis|Natural killer cell mediated cytotoxicity|T cell receptor signaling pathway|B cell receptor signaling pathway|Glucagon signaling pathway|Oxytocin signaling pathway|Renin secretion|Glutamatergic synapse|Long-term potentiation|Axon guidance|Osteoclast d…
mRNA_140070	94	176	12	0.0681818	3.87447	0.000566544	0.0695727	up	3534	Ntab-K326_AWOJ-SS930+:738434-747439	gi|697128427|ref|XP_009618265.1|:evalue=9e-166:annot=uncharacterized protein LOC104110467 [Nicotiana tomentosiformis]
mRNA_140131	41	0	82	Inf	-Inf	0.000345999	0.0478598	Down	1045	Ntab-K326_AWOJ-SS9304+:546492-548600	gi|1025034218|ref|XP_016443454.1|:evalue=7e-155:annot=zinc finger CCCH domain-containing protein 41-like [Nicotiana tabacum]	GO:0003677,GO:0046872,GO:0000166,GO:0003723	DNA binding|metal ion binding|nucleotide binding|RNA binding
mRNA_140287	131.5	45	218	4.84444	-2.27633	0.0119576	0.567033	Down	901	Ntab-K326_AWOJ-SS93268.:15035-15935
mRNA_140302	22.5	43	2	0.0465116	4.42626	0.0468117	1	up	2012	Ntab-K326_AWOJ-SS9327+:372851-377903	gi|698525701|ref|XP_009759674.1|:evalue=0.0:annot=cytochrome P450 724B1-like [Nicotiana sylvestris]	GO:0005623,GO:0016021,GO:0008199,GO:0020037,GO:0004497,GO:0016705,GO:0010012,GO:0016132,GO:0006879,GO:0006826,GO:0007275,GO:0009647	cell|integral component of membrane|ferric iron binding|heme binding|monooxygenase activity|oxidoreductase activity, acting on paired donors, with incorporation or reduction of molecular oxygen|steroid 22-alpha hydroxylase activity|brassinosteroid biosynthetic process|cellular iron ion homeostasis|iron ion transport|multicellular organismal development|skotomorphogenesis	path:ko00905	Brassinosteroid biosynthesis
mRNA_140337	20	0	40	Inf	-Inf	0.0152325	0.64961	Down	1083	Ntab-K326_AWOJ-SS9329.:108567-109649
mRNA_140348	271.5	121	422	3.4876	-1.80224	0.0107342	0.525193	Down	2599	Ntab-K326_AWOJ-SS933+:306992-315664	gi|698493777|ref|XP_009793145.1|:evalue=0.0:annot=probable serine/threonine-protein kinase At1g18390 isoform X1 [Nicotiana sylvestris]	GO:0005886,GO:0009506,GO:0005524,GO:0001653,GO:0030247,GO:0004675,GO:0031625,GO:0071215,GO:0042631,GO:0009755,GO:0048573,GO:0046777,GO:0007178	plasma membrane|plasmodesma|ATP binding|peptide receptor activity|polysaccharide binding|transmembrane receptor protein serine/threonine kinase activity|ubiquitin protein ligase binding|cellular response to abscisic acid stimulus|cellular response to water deprivation|hormone-mediated signaling pathway|photoperiodism, flowering|protein autophosphorylation|transmembrane receptor protein serine/thr…
mRNA_140375	535	260	810	3.11538	-1.63941	0.00766563	0.426035	Down	1156	Ntab-K326_AWOJ-SS9333+:1047-2294	gi|1025332111|ref|XP_016506552.1|:evalue=0.0:annot=endo-1,3(4)-beta-glucanase 2-like, partial [Nicotiana tabacum]	GO:1990819,GO:0043187,GO:0009986,GO:0000936,GO:0042973,GO:0052861,GO:0052862,GO:0030247,GO:0007049,GO:0000920,GO:0016998,GO:0046379,GO:1904541,GO:0009313,GO:0030994	actin fusion focus|cell septum surface|cell surface|primary cell septum|glucan endo-1,3-beta-D-glucosidase activity|glucan endo-1,3-beta-glucanase activity, C-3 substituted reducing group|glucan endo-1,4-beta-glucanase activity, C-3 substituted reducing group|polysaccharide binding|cell cycle|cell separation after cytokinesis|cell wall macromolecule catabolic process|extracellular polysaccharide …
mRNA_140393	26	3	49	16.3333	-4.02975	0.0449155	1	Down	1006	Ntab-K326_AWOJ-SS9335-:113458-114463
mRNA_140437	108	18	198	11	-3.45943	0.000851396	0.0930781	Down	2143	Ntab-K326_AWOJ-SS9351+:135369-157615	gi|698530936|ref|XP_009762293.1|:evalue=0.0:annot=zinc finger protein JACKDAW-like isoform X1 [Nicotiana sylvestris]	GO:0009507,GO:0003677,GO:0046872,GO:0003700,GO:0006351	chloroplast|DNA binding|metal ion binding|transcription factor activity, sequence-specific DNA binding|transcription, DNA-templated
mRNA_140476	24	0	48	Inf	-Inf	0.00734121	0.411694	Down	302	Ntab-K326_AWOJ-SS93593.:5-306
mRNA_140493	64.5	17	112	6.58824	-2.71989	0.0258185	0.879911	Down	3642	Ntab-K326_AWOJ-SS9360+:161900-176880	gi|1025168535|ref|XP_016470425.1|:evalue=0.0:annot=uncharacterized protein LOC107792705 isoform X1 [Nicotiana tabacum]
mRNA_140494	110.5	1	220	220	-7.78136	8.37987e-08	4.87198e-05	Down	3593	Ntab-K326_AWOJ-SS9360+:161952-176880	gi|1025168535|ref|XP_016470425.1|:evalue=0.0:annot=uncharacterized protein LOC107792705 isoform X1 [Nicotiana tabacum]
mRNA_140504	414.5	608	221	0.363487	1.46002	0.0222061	0.808473	up	1819	Ntab-K326_AWOJ-SS9360.:203464-205282	gi|697171264|ref|XP_009594561.1|:evalue=1e-141:annot=fasciclin-like arabinogalactan protein 7 [Nicotiana tomentosiformis]	GO:0031225,GO:0046658,GO:0016020,GO:0005886	anchored component of membrane|anchored component of plasma membrane|membrane|plasma membrane
mRNA_140534	40.5	81	0	0	Inf	0.000377187	0.0510354	up	2344	Ntab-K326_AWOJ-SS9363+:15356-18674	gi|1025236315|ref|XP_016485445.1|:evalue=0.0:annot=uncharacterized protein LOC107805864 [Nicotiana tabacum]
mRNA_140651	26.5	53	0	0	Inf	0.00465018	0.308704	up	1800	Ntab-K326_AWOJ-SS9378+:84387-91872	gi|698500740|ref|XP_009796108.1|:evalue=5e-130:annot=uncharacterized protein LOC104242723 isoform X4 [Nicotiana sylvestris]
mRNA_140663	76.5	127	26	0.204724	2.28824	0.0404645	1	up	3010	Ntab-K326_AWOJ-SS938+:133291-137929	gi|697110717|ref|XP_009609227.1|:evalue=0.0:annot=probable inactive serine/threonine-protein kinase lvsG isoform X1 [Nicotiana tomentosiformis]	GO:0005524,GO:0004672	ATP binding|protein kinase activity
mRNA_140692	370	151	589	3.90066	-1.96372	0.00306157	0.231666	Down	2327	Ntab-K326_AWOJ-SS9382+:220356-222771	gi|698562094|ref|XP_009772313.1|:evalue=0.0:annot=probable LRR receptor-like serine/threonine-protein kinase At3g47570 [Nicotiana sylvestris]	GO:0016021,GO:0005886,GO:0005524,GO:0004674	integral component of membrane|plasma membrane|ATP binding|protein serine/threonine kinase activity
mRNA_140718	30	3	57	19	-4.24793	0.0256941	0.877659	Down	824	Ntab-K326_AWOJ-SS9387.:371036-371859
mRNA_140828	64	19	109	5.73684	-2.52026	0.0375751	1	Down	6025	Ntab-K326_AWOJ-SS9402+:143633-156599	gi|697166548|ref|XP_009592107.1|:evalue=0.0:annot=transcriptional activator DEMETER-like [Nicotiana tomentosiformis]	GO:0005634,GO:0043078,GO:0051539,GO:0003677,GO:0019104,GO:0003906,GO:0046872,GO:0006306,GO:0006281,GO:0009793,GO:0006349,GO:0006355,GO:0006351	nucleus|polar nucleus|4 iron, 4 sulfur cluster binding|DNA binding|DNA N-glycosylase activity|DNA-(apurinic or apyrimidinic site) lyase activity|metal ion binding|DNA methylation|DNA repair|embryo development ending in seed dormancy|regulation of gene expression by genetic imprinting|regulation of transcription, DNA-templated|transcription, DNA-templated
mRNA_14083	289	431	147	0.341067	1.55187	0.0245054	0.856846	up	1040	Ntab-K326_AWOJ-SS118+:51937-53993	gi|697160479|ref|XP_009589012.1|:evalue=5e-102:annot=transmembrane protein 97-like [Nicotiana tomentosiformis]	GO:0016021,GO:0005764,GO:0031965,GO:0005886,GO:0005791,GO:0042632	integral component of membrane|lysosome|nuclear membrane|plasma membrane|rough endoplasmic reticulum|cholesterol homeostasis
mRNA_140851	181.5	52	311	5.98077	-2.58033	0.00166695	0.153529	Down	2135	Ntab-K326_AWOJ-SS9404+:230542-232676	gi|697117878|ref|XP_009612878.1|:evalue=2e-35:annot=blue copper protein-like [Nicotiana tomentosiformis]	GO:0009055,GO:0046872,GO:0055114	electron carrier activity|metal ion binding|oxidation-reduction process
mRNA_140852	413	117	709	6.05983	-2.59928	9.60028e-05	0.0171769	Down	1108	Ntab-K326_AWOJ-SS9404+:230542-232676	gi|697117878|ref|XP_009612878.1|:evalue=2e-59:annot=blue copper protein-like [Nicotiana tomentosiformis]	GO:0009055,GO:0046872,GO:0055114	electron carrier activity|metal ion binding|oxidation-reduction process
mRNA_14088	595	836	354	0.423445	1.23975	0.0383997	1	up	3216	Ntab-K326_AWOJ-SS118+:137949-144152	gi|1025380196|ref|XP_016433021.1|:evalue=0.0:annot=glutamate receptor 3.4-like isoform X1 [Nicotiana tabacum]	GO:0009507,GO:0016021,GO:0005886,GO:0009536,GO:0005262,GO:0008066,GO:0004970,GO:0015276,GO:0070588,GO:0006816,GO:0019722,GO:0071311,GO:0071230,GO:0070417,GO:0071260,GO:0034220,GO:0009611	chloroplast|integral component of membrane|plasma membrane|plastid|calcium channel activity|glutamate receptor activity|ionotropic glutamate receptor activity|ligand-gated ion channel activity|calcium ion transmembrane transport|calcium ion transport|calcium-mediated signaling|cellular response to acetate|cellular response to amino acid stimulus|cellular response to cold|cellular response to mech…
mRNA_14089	156.5	16	297	18.5625	-4.21432	8.71881e-06	0.00253948	Down	3259	Ntab-K326_AWOJ-SS118+:138653-144152	gi|1025380196|ref|XP_016433021.1|:evalue=0.0:annot=glutamate receptor 3.4-like isoform X1 [Nicotiana tabacum]	GO:0009507,GO:0016021,GO:0005886,GO:0009536,GO:0005262,GO:0008066,GO:0004970,GO:0015276,GO:0070588,GO:0006816,GO:0019722,GO:0071311,GO:0071230,GO:0070417,GO:0071260,GO:0034220,GO:0009611	chloroplast|integral component of membrane|plasma membrane|plastid|calcium channel activity|glutamate receptor activity|ionotropic glutamate receptor activity|ligand-gated ion channel activity|calcium ion transmembrane transport|calcium ion transport|calcium-mediated signaling|cellular response to acetate|cellular response to amino acid stimulus|cellular response to cold|cellular response to mech…
mRNA_140901	64	6	122	20.3333	-4.34577	0.0013561	0.131919	Down	1377	Ntab-K326_AWOJ-SS9413+:262532-266897	gi|697107653|ref|XP_009607663.1|:evalue=1e-09:annot=thioredoxin-related transmembrane protein 2 [Nicotiana tomentosiformis]
mRNA_140902	57.5	8	107	13.375	-3.74147	0.00591019	0.361104	Down	1385	Ntab-K326_AWOJ-SS9413+:262532-266897	gi|697107653|ref|XP_009607663.1|:evalue=1e-09:annot=thioredoxin-related transmembrane protein 2 [Nicotiana tomentosiformis]
mRNA_140905	22.5	0	45	Inf	-Inf	0.00962141	0.489409	Down	2636	Ntab-K326_AWOJ-SS9413+:262547-266897	gi|697107653|ref|XP_009607663.1|:evalue=6e-09:annot=thioredoxin-related transmembrane protein 2 [Nicotiana tomentosiformis]
mRNA_140906	126	247	5	0.0202429	5.62644	7.87912e-07	0.000323179	up	2298	Ntab-K326_AWOJ-SS9413+:262549-266049
mRNA_14093	42	80	4	0.05	4.32193	0.0079415	0.437447	up	1932	Ntab-K326_AWOJ-SS118+:168471-172846	gi|1025380239|ref|XP_016433034.1|:evalue=0.0:annot=uncharacterized GPI-anchored protein At1g61900-like isoform X1 [Nicotiana tabacum]	GO:0031225,GO:0046658,GO:0005886,GO:0009506	anchored component of membrane|anchored component of plasma membrane|plasma membrane|plasmodesma
mRNA_140947	39	3	75	25	-4.64386	0.00724543	0.411282	Down	473	Ntab-K326_AWOJ-SS9415.:36916-37388	gi|697102601|ref|XP_009601953.1|:evalue=1e-48:annot=auxin-induced protein 15A-like [Nicotiana tomentosiformis]	GO:0009734	auxin-activated signaling pathway	path:ko04075	Plant hormone signal transduction
mRNA_141018	93.5	0	187	Inf	-Inf	1.27936e-07	6.94945e-05	Down	1753	Ntab-K326_AWOJ-SS942+:3097-117684	gi|697173238|ref|XP_009595542.1|:evalue=0.0:annot=serine/threonine-protein phosphatase 4 regulatory subunit 3 isoform X1 [Nicotiana tomentosiformis]	path:ko04922	Glucagon signaling pathway	path:ko04922	Glucagon signaling pathway
mRNA_141071	20	1	39	39	-5.2854	0.0384913	1	Down	1908	Ntab-K326_AWOJ-SS942.:265481-267388		GO:0004190,GO:0004519,GO:0003676,GO:0003964,GO:0008270,GO:0015074	aspartic-type endopeptidase activity|endonuclease activity|nucleic acid binding|RNA-directed DNA polymerase activity|zinc ion binding|DNA integration
mRNA_141090	40	0	80	Inf	-Inf	0.000411305	0.0541861	Down	852	Ntab-K326_AWOJ-SS9423.:84907-85758	gi|697190689|ref|XP_009604406.1|:evalue=4e-62:annot=uncharacterized protein LOC104099193 [Nicotiana tomentosiformis]	GO:0004190,GO:0005524,GO:0003676,GO:0008270,GO:0015074	aspartic-type endopeptidase activity|ATP binding|nucleic acid binding|zinc ion binding|DNA integration
mRNA_141131	24	46	2	0.0434783	4.52356	0.0375835	1	up	2335	Ntab-K326_AWOJ-SS943+:149779-154736	gi|698465733|ref|XP_009782745.1|:evalue=2e-148:annot=protection of telomeres protein 1b-like [Nicotiana sylvestris]	GO:0000784,GO:0003723,GO:0043047,GO:0042162,GO:0032206,GO:0032212,GO:0000723	nuclear chromosome, telomeric region|RNA binding|single-stranded telomeric DNA binding|telomeric DNA binding|positive regulation of telomere maintenance|positive regulation of telomere maintenance via telomerase|telomere maintenance
mRNA_141204	46.5	93	0	0	Inf	0.00013643	0.0225539	up	3741	Ntab-K326_AWOJ-SS944+:71823-76571	gi|697137174|ref|XP_009622678.1|:evalue=0.0:annot=WD repeat-containing protein LWD1 [Nicotiana tomentosiformis]	GO:0005634,GO:0044212,GO:0009718,GO:0043153,GO:0048573,GO:0048511	nucleus|transcription regulatory region DNA binding|anthocyanin-containing compound biosynthetic process|entrainment of circadian clock by photoperiod|photoperiodism, flowering|rhythmic process
mRNA_141208	485	125	845	6.76	-2.75702	2.38164e-05	0.00572552	Down	1865	Ntab-K326_AWOJ-SS944+:174712-178495	gi|1025368278|ref|XP_016514009.1|:evalue=0.0:annot=probable serine/threonine-protein kinase NAK isoform X1 [Nicotiana tabacum]	GO:0009507,GO:0005524,GO:0004674	chloroplast|ATP binding|protein serine/threonine kinase activity
mRNA_141298	79	8	150	18.75	-4.22882	0.0006138	0.0735552	Down	785	Ntab-K326_AWOJ-SS9443+:283804-285345	gi|1025218634|ref|XP_016481533.1|:evalue=6e-104:annot=zinc finger Ran-binding domain-containing protein 2-like [Nicotiana tabacum]	GO:0005654,GO:0044822,GO:0008270	nucleoplasm|poly(A) RNA binding|zinc ion binding
mRNA_141301	47.5	7	88	12.5714	-3.65208	0.0128167	0.59205	Down	669	Ntab-K326_AWOJ-SS9443+:360225-361776	gi|1025326302|ref|XP_016505121.1|:evalue=2e-96:annot=zinc finger Ran-binding domain-containing protein 2-like isoform X1 [Nicotiana tabacum]	GO:0005654,GO:0044822,GO:0008270	nucleoplasm|poly(A) RNA binding|zinc ion binding
mRNA_141324	945	1301	589	0.452729	1.14328	0.0436264	1	up	1906	Ntab-K326_AWOJ-SS9444+:393513-396810	gi|698573216|ref|XP_009775348.1|:evalue=0.0:annot=protein TRANSPARENT TESTA 12-like [Nicotiana sylvestris]	GO:0016021,GO:0009705,GO:0015238,GO:0015299,GO:0022857,GO:0006855,GO:0009813,GO:1902600,GO:0010231,GO:0010023	integral component of membrane|plant-type vacuole membrane|drug transmembrane transporter activity|solute:proton antiporter activity|transmembrane transporter activity|drug transmembrane transport|flavonoid biosynthetic process|hydrogen ion transmembrane transport|maintenance of seed dormancy|proanthocyanidin biosynthetic process
mRNA_141451	15.5	31	0	0	Inf	0.0360612	1	up	1047	Ntab-K326_AWOJ-SS9464+:920-12461	gi|698559455|ref|XP_009771574.1|:evalue=5e-75:annot=MIP18 family protein At1g68310-like [Nicotiana sylvestris]	GO:0005737,GO:0005634,GO:0007059	cytoplasm|nucleus|chromosome segregation
mRNA_141541	82	4	160	40	-5.32193	5.64371e-05	0.0113206	Down	784	Ntab-K326_AWOJ-SS9478+:32592-37155	gi|697156060|ref|XP_009586778.1|:evalue=6e-26:annot=putative ribonuclease H protein At1g65750 [Nicotiana tomentosiformis]
mRNA_141564	938	1496	380	0.254011	1.97704	0.00066387	0.0782946	up	2222	Ntab-K326_AWOJ-SS948+:402588-409595	gi|698528442|ref|XP_009761052.1|:evalue=0.0:annot=cytokinin dehydrogenase 5 [Nicotiana sylvestris]	GO:0005576,GO:0005615,GO:0019139,GO:0050660,GO:0016614,GO:0009823	extracellular region|extracellular space|cytokinin dehydrogenase activity|flavin adenine dinucleotide binding|oxidoreductase activity, acting on CH-OH group of donors|cytokinin catabolic process	path:ko00908	Zeatin biosynthesis
mRNA_141605	40.5	0	81	Inf	-Inf	0.000377187	0.0510354	Down	2209	Ntab-K326_AWOJ-SS9485+:59985-64257	gi|1025161940|ref|XP_016469396.1|:evalue=9e-88:annot=uncharacterized protein LOC107791776 [Nicotiana tabacum]	GO:0005783,GO:0005789,GO:0016021,GO:0000026,GO:0052926,GO:0052918,GO:0004377,GO:0016301,GO:0030433,GO:0097502,GO:0006490,GO:0006486	endoplasmic reticulum|endoplasmic reticulum membrane|integral component of membrane|alpha-1,2-mannosyltransferase activity|dol-P-Man:Man(6)GlcNAc(2)-PP-Dol alpha-1,2-mannosyltransferase activity|dol-P-Man:Man(8)GlcNAc(2)-PP-Dol alpha-1,2-mannosyltransferase activity|GDP-Man:Man3GlcNAc2-PP-Dol alpha-1,2-mannosyltransferase activity|kinase activity|ER-associated ubiquitin-dependent protein cataboli…
mRNA_141732	740.5	454	1027	2.26211	-1.17767	0.0427889	1	Down	1366	Ntab-K326_AWOJ-SS950.:109251-110616	gi|697147050|ref|XP_009627680.1|:evalue=0.0:annot=receptor-like protein kinase 5 [Nicotiana tomentosiformis]	GO:0016021,GO:0005886,GO:0009506,GO:0005524,GO:0001653,GO:0004675,GO:0031625,GO:0009755,GO:0046777,GO:0007178	integral component of membrane|plasma membrane|plasmodesma|ATP binding|peptide receptor activity|transmembrane receptor protein serine/threonine kinase activity|ubiquitin protein ligase binding|hormone-mediated signaling pathway|protein autophosphorylation|transmembrane receptor protein serine/threonine kinase signaling pathway
mRNA_141791	15.5	0	31	Inf	-Inf	0.0360612	1	Down	1397	Ntab-K326_AWOJ-SS9508+:234194-251860	gi|1025164374|ref|XP_016469767.1|:evalue=0.0:annot=protein CHROMATIN REMODELING 19-like [Nicotiana tabacum]	GO:0005634,GO:0005524,GO:0003677,GO:0004386,GO:0006974,GO:0071494,GO:0016568,GO:0006281	nucleus|ATP binding|DNA binding|helicase activity|cellular response to DNA damage stimulus|cellular response to UV-C|chromatin modification|DNA repair	path:ko04550	Signaling pathways regulating pluripotency of stem cells
mRNA_14184	16	32	0	0	Inf	0.0327687	0.982498	up	1794	Ntab-K326_AWOJ-SS11808+:387598-400498	gi|1025325154|ref|XP_016504844.1|:evalue=0.0:annot=uncharacterized protein LOC107822794 isoform X4 [Nicotiana tabacum]
mRNA_141853	133	42	224	5.33333	-2.41504	0.00778472	0.430404	Down	2547	Ntab-K326_AWOJ-SS9518+:190931-194492	gi|1025251365|ref|XP_016489160.1|:evalue=0.0:annot=probably inactive leucine-rich repeat receptor-like protein kinase At5g48380 [Nicotiana tabacum]	GO:0016021,GO:0005886,GO:0009506,GO:0005524,GO:0016301,GO:0001653,GO:0004672,GO:0033612,GO:0004675,GO:0031625,GO:0042742,GO:0009755,GO:0060548,GO:0031348,GO:0046777,GO:0007178	integral component of membrane|plasma membrane|plasmodesma|ATP binding|kinase activity|peptide receptor activity|protein kinase activity|receptor serine/threonine kinase binding|transmembrane receptor protein serine/threonine kinase activity|ubiquitin protein ligase binding|defense response to bacterium|hormone-mediated signaling pathway|negative regulation of cell death|negative regulation of de…
mRNA_141855	2589.5	3617	1562	0.43185	1.2114	0.0274913	0.906849	up	3286	Ntab-K326_AWOJ-SS952+:350685-356233	gi|697191649|ref|XP_009604895.1|:evalue=0.0:annot=low-temperature-induced cysteine proteinase-like [Nicotiana tomentosiformis]	GO:0048046,GO:0009507,GO:0005615,GO:0005764,GO:0009506,GO:0005773,GO:0004197,GO:0008234,GO:0008233,GO:0050832,GO:0006508,GO:0051603	apoplast|chloroplast|extracellular space|lysosome|plasmodesma|vacuole|cysteine-type endopeptidase activity|cysteine-type peptidase activity|peptidase activity|defense response to fungus|proteolysis|proteolysis involved in cellular protein catabolic process
mRNA_141857	185	282	88	0.312057	1.68012	0.0327205	0.982498	up	1061	Ntab-K326_AWOJ-SS952+:368939-372730	gi|697178462|ref|XP_009598214.1|:evalue=1e-107:annot=protein RER1A-like [Nicotiana tomentosiformis]	GO:0005794,GO:0016021,GO:0006890	Golgi apparatus|integral component of membrane|retrograde vesicle-mediated transport, Golgi to ER
mRNA_141878	27.5	0	55	Inf	-Inf	0.00387274	0.273177	Down	3959	Ntab-K326_AWOJ-SS952+:1023071-1027827	gi|1025244294|ref|XP_016487439.1|:evalue=7e-39:annot=NAC domain-containing protein 19-like isoform X2 [Nicotiana tabacum]
mRNA_141925	216	88	344	3.90909	-1.96683	0.00938908	0.48759	Down	3832	Ntab-K326_AWOJ-SS9522+:11127-15181	gi|697115484|ref|XP_009611661.1|:evalue=0.0:annot=probable LRR receptor-like serine/threonine-protein kinase At3g47570 isoform X1 [Nicotiana tomentosiformis]	GO:0016021,GO:0005886,GO:0005524,GO:0004674	integral component of membrane|plasma membrane|ATP binding|protein serine/threonine kinase activity
mRNA_14196	75	26	124	4.76923	-2.25376	0.0449375	1	Down	4660	Ntab-K326_AWOJ-SS11808.:371601-376260
mRNA_141975	19.5	39	0	0	Inf	0.0167561	0.68514	up	3021	Ntab-K326_AWOJ-SS9524+:132999-138688	gi|1025403902|ref|XP_016437745.1|:evalue=0.0:annot=pentatricopeptide repeat-containing protein At4g28010-like [Nicotiana tabacum]
mRNA_141994	32	0	64	Inf	-Inf	0.0017053	0.154198	Down	1097	Ntab-K326_AWOJ-SS9525.:39680-40776	gi|697177605|ref|XP_009597767.1|:evalue=1e-90:annot=chitotriosidase-1-like [Nicotiana tomentosiformis]	GO:0005737,GO:0016023,GO:0005576,GO:0005635,GO:0048237,GO:0004563,GO:0030246,GO:0008061,GO:0006032,GO:0006954,GO:0000272	cytoplasm|cytoplasmic membrane-bounded vesicle|extracellular region|nuclear envelope|rough endoplasmic reticulum lumen|beta-N-acetylhexosaminidase activity|carbohydrate binding|chitin binding|chitin catabolic process|inflammatory response|polysaccharide catabolic process	path:ko00520	Amino sugar and nucleotide sugar metabolism
mRNA_141995	152.5	57	248	4.35088	-2.12131	0.0129193	0.594576	Down	3197	Ntab-K326_AWOJ-SS9527+:101801-105860	gi|697117250|ref|XP_009612557.1|:evalue=0.0:annot=G-type lectin S-receptor-like serine/threonine-protein kinase At4g27290 [Nicotiana tomentosiformis]	GO:0016021,GO:0005886,GO:0009506,GO:0005773,GO:0005524,GO:0030246,GO:0001653,GO:0004674,GO:0004675,GO:0031625,GO:0006952,GO:0009755,GO:0046777,GO:0006468,GO:0048544,GO:0007178	integral component of membrane|plasma membrane|plasmodesma|vacuole|ATP binding|carbohydrate binding|peptide receptor activity|protein serine/threonine kinase activity|transmembrane receptor protein serine/threonine kinase activity|ubiquitin protein ligase binding|defense response|hormone-mediated signaling pathway|protein autophosphorylation|protein phosphorylation|recognition of pollen|transmemb…
mRNA_142028	28	54	2	0.037037	4.75489	0.0206654	0.779066	up	804	Ntab-K326_AWOJ-SS953.:825199-826002
mRNA_142051	149.5	1	298	298	-8.21917	7.95901e-10	7.05111e-07	Down	8824	Ntab-K326_AWOJ-SS954+:581097-591811		GO:0004190,GO:0004519,GO:0003676,GO:0003964,GO:0015074	aspartic-type endopeptidase activity|endonuclease activity|nucleic acid binding|RNA-directed DNA polymerase activity|DNA integration
mRNA_14208	2657	362	4952	13.6796	-3.77395	4.98704e-10	4.5818e-07	Down	1039	Ntab-K326_AWOJ-SS1181.:148283-149321	gi|697103792|ref|XP_009605696.1|:evalue=5e-130:annot=basic form of pathogenesis-related protein 1-like [Nicotiana tomentosiformis]	GO:0005576,GO:0006952,GO:0009607	extracellular region|defense response|response to biotic stimulus
mRNA_142083	20.5	0	41	Inf	-Inf	0.0138637	0.614478	Down	1486	Ntab-K326_AWOJ-SS9544+:259922-263140	gi|1025106844|ref|XP_016460465.1|:evalue=7e-157:annot=uncharacterized protein LOC107783952 isoform X3 [Nicotiana tabacum]
mRNA_142110	40.5	3	78	26	-4.70044	0.00587864	0.360773	Down	905	Ntab-K326_AWOJ-SS9545+:127217-128522	gi|698583146|ref|XP_009778017.1|:evalue=3e-105:annot=uncharacterized protein LOC104227472 [Nicotiana sylvestris]
mRNA_142147	8931	12720	5142	0.404245	1.3067	0.0345311	1	up	1622	Ntab-K326_AWOJ-SS9546-:262475-264223	gi|1025297202|ref|XP_016499007.1|:evalue=0.0:annot=S-adenosylmethionine decarboxylase proenzyme-like [Nicotiana tabacum]	GO:0004014,GO:0006557,GO:0008295,GO:0006597	adenosylmethionine decarboxylase activity|S-adenosylmethioninamine biosynthetic process|spermidine biosynthetic process|spermine biosynthetic process	path:ko00270,path:ko00330	Cysteine and methionine metabolism|Arginine and proline metabolism
mRNA_142165	25.5	51	0	0	Inf	0.00558339	0.348578	up	3416	Ntab-K326_AWOJ-SS9550+:29676-34198	gi|1025204835|ref|XP_016478034.1|:evalue=3e-39:annot=uncharacterized protein LOC107799435 [Nicotiana tabacum]
mRNA_142177	26	52	0	0	Inf	0.00509555	0.328882	up	338	Ntab-K326_AWOJ-SS9554.:341948-342285
mRNA_142188	151.5	42	261	6.21429	-2.63559	0.00259604	0.209536	Down	2389	Ntab-K326_AWOJ-SS9559+:609015-613121	gi|1025401335|ref|XP_016437130.1|:evalue=0.0:annot=probable L-type lectin-domain containing receptor kinase S.5 [Nicotiana tabacum]	GO:0016021,GO:0005886,GO:0009506,GO:0005524,GO:0030246,GO:0001653,GO:0004675,GO:0031625,GO:0009755,GO:0046777,GO:0007178	integral component of membrane|plasma membrane|plasmodesma|ATP binding|carbohydrate binding|peptide receptor activity|transmembrane receptor protein serine/threonine kinase activity|ubiquitin protein ligase binding|hormone-mediated signaling pathway|protein autophosphorylation|transmembrane receptor protein serine/threonine kinase signaling pathway
mRNA_142282	301	494	108	0.218623	2.19348	0.00170086	0.154198	up	1831	Ntab-K326_AWOJ-SS9560.:79516-81346	gi|697115854|ref|XP_009611839.1|:evalue=0.0:annot=basic 7S globulin-like [Nicotiana tomentosiformis]	GO:0004190,GO:0042802,GO:0045735	aspartic-type endopeptidase activity|identical protein binding|nutrient reservoir activity
mRNA_142298	14	0	28	Inf	-Inf	0.0477224	1	Down	259	Ntab-K326_AWOJ-SS95652.:32-290		GO:0003676,GO:0031047	nucleic acid binding|gene silencing by RNA
mRNA_142401	788.5	135	1442	10.6815	-3.41704	5.63574e-08	3.40976e-05	Down	767	Ntab-K326_AWOJ-SS9585+:81503-84879	gi|1025108072|ref|XP_016460759.1|:evalue=2e-76:annot=lipid transfer-like protein VAS [Nicotiana tabacum]	GO:0031225,GO:0008289,GO:0006810	anchored component of membrane|lipid binding|transport
mRNA_142418	14.5	0	29	Inf	-Inf	0.0435541	1	Down	714	Ntab-K326_AWOJ-SS9586.:206274-206987	gi|1025339330|ref|XP_016507812.1|:evalue=5e-12:annot=uncharacterized protein LOC107825454 [Nicotiana tabacum]
mRNA_142472	345.5	496	195	0.393145	1.34687	0.0411098	1	up	3818	Ntab-K326_AWOJ-SS9597+:488516-495564	gi|697123351|ref|XP_009615666.1|:evalue=1e-148:annot=dual specificity protein phosphatase PHS1 isoform X2 [Nicotiana tomentosiformis]	GO:0005737,GO:0004721,GO:0016773,GO:0004725,GO:0008138,GO:0009738,GO:0043622,GO:0006470,GO:0010468,GO:0010119,GO:0009737	cytoplasm|phosphoprotein phosphatase activity|phosphotransferase activity, alcohol group as acceptor|protein tyrosine phosphatase activity|protein tyrosine/serine/threonine phosphatase activity|abscisic acid-activated signaling pathway|cortical microtubule organization|protein dephosphorylation|regulation of gene expression|regulation of stomatal movement|response to abscisic acid
mRNA_142473	19	38	0	0	Inf	0.0184458	0.730549	up	1921	Ntab-K326_AWOJ-SS9597+:490674-495564	gi|697123351|ref|XP_009615666.1|:evalue=6e-149:annot=dual specificity protein phosphatase PHS1 isoform X2 [Nicotiana tomentosiformis]	GO:0005737,GO:0004721,GO:0016773,GO:0004725,GO:0008138,GO:0009738,GO:0043622,GO:0006470,GO:0010468,GO:0010119,GO:0009737	cytoplasm|phosphoprotein phosphatase activity|phosphotransferase activity, alcohol group as acceptor|protein tyrosine phosphatase activity|protein tyrosine/serine/threonine phosphatase activity|abscisic acid-activated signaling pathway|cortical microtubule organization|protein dephosphorylation|regulation of gene expression|regulation of stomatal movement|response to abscisic acid
mRNA_142483	159.5	319	0	0	Inf	3.28391e-11	4.07304e-08	up	2473	Ntab-K326_AWOJ-SS9597+:492403-495564	gi|1025044616|ref|XP_016446047.1|:evalue=1e-73:annot=dual specificity protein phosphatase PHS1-like isoform X3 [Nicotiana tabacum]	GO:0005737,GO:0004721,GO:0016773,GO:0004725,GO:0008138,GO:0009738,GO:0043622,GO:0006470,GO:0010468,GO:0010119,GO:0009737	cytoplasm|phosphoprotein phosphatase activity|phosphotransferase activity, alcohol group as acceptor|protein tyrosine phosphatase activity|protein tyrosine/serine/threonine phosphatase activity|abscisic acid-activated signaling pathway|cortical microtubule organization|protein dephosphorylation|regulation of gene expression|regulation of stomatal movement|response to abscisic acid
mRNA_142725	885	249	1521	6.10843	-2.6108	1.29486e-05	0.00342922	Down	1734	Ntab-K326_AWOJ-SS962.:587364-589097	gi|697184037|ref|XP_009601042.1|:evalue=0.0:annot=probable LRR receptor-like serine/threonine-protein kinase At4g08850 [Nicotiana tomentosiformis]	GO:0016021,GO:0016020,GO:0005886,GO:0009506,GO:0005524,GO:0004674	integral component of membrane|membrane|plasma membrane|plasmodesma|ATP binding|protein serine/threonine kinase activity
mRNA_14281	52	96	8	0.0833333	3.58496	0.0106737	0.523262	up	301	Ntab-K326_AWOJ-SS11818.:608905-609205
mRNA_142889	39.5	75	4	0.0533333	4.22882	0.0110281	0.537791	up	1321	Ntab-K326_AWOJ-SS9642.:343297-344617		GO:0004190,GO:0005524,GO:0003676,GO:0008270,GO:0015074	aspartic-type endopeptidase activity|ATP binding|nucleic acid binding|zinc ion binding|DNA integration
mRNA_142896	18.5	0	37	Inf	-Inf	0.0203137	0.770884	Down	2183	Ntab-K326_AWOJ-SS9644+:21636-25564	gi|698430303|ref|XP_009792802.1|:evalue=0.0:annot=uncharacterized protein LOC104239780 [Nicotiana sylvestris]
mRNA_142904	446	717	175	0.244073	2.03462	0.00153083	0.143658	up	973	Ntab-K326_AWOJ-SS9648+:317588-318560
mRNA_142905	163	253	73	0.288538	1.79317	0.029487	0.940806	up	689	Ntab-K326_AWOJ-SS9648+:317588-318561
mRNA_143076	61.5	1	122	122	-6.93074	5.81211e-05	0.011627	Down	1564	Ntab-K326_AWOJ-SS9663+:6609-8957	gi|1025200060|ref|XP_016476840.1|:evalue=0.0:annot=AAA-ATPase At3g50940-like [Nicotiana tabacum]	GO:0016021,GO:0005743,GO:0005739,GO:0005524,GO:0008320,GO:0051131,GO:0034551,GO:0071806	integral component of membrane|mitochondrial inner membrane|mitochondrion|ATP binding|protein transmembrane transporter activity|chaperone-mediated protein complex assembly|mitochondrial respiratory chain complex III assembly|protein transmembrane transport
mRNA_143120	29	54	4	0.0740741	3.75489	0.0441805	1	up	1955	Ntab-K326_AWOJ-SS9668+:92750-101791
mRNA_143136	196.5	88	305	3.46591	-1.79323	0.0206196	0.778523	Down	2014	Ntab-K326_AWOJ-SS967+:624890-630581	gi|698578235|ref|XP_009776694.1|:evalue=0.0:annot=UPF0695 membrane protein C977.11/PB8B6.06c isoform X1 [Nicotiana sylvestris]	GO:0005783,GO:0005789,GO:0016021,GO:0016020	endoplasmic reticulum|endoplasmic reticulum membrane|integral component of membrane|membrane
mRNA_143138	52.5	105	0	0	Inf	5.131e-05	0.0104901	up	2003	Ntab-K326_AWOJ-SS967+:624920-630581	gi|698578235|ref|XP_009776694.1|:evalue=0.0:annot=UPF0695 membrane protein C977.11/PB8B6.06c isoform X1 [Nicotiana sylvestris]	GO:0005783,GO:0005789,GO:0016021,GO:0016020	endoplasmic reticulum|endoplasmic reticulum membrane|integral component of membrane|membrane
mRNA_143210	8360	3024	13696	4.5291	-2.17922	0.000521531	0.0650105	Down	1525	Ntab-K326_AWOJ-SS9682+:424918-427189	gi|1025212380|ref|XP_016479922.1|:evalue=0.0:annot=glucan endo-1,3-beta-glucosidase, basic vacuolar [Nicotiana tabacum]	GO:0005773,GO:0042973,GO:0005975,GO:0006952	vacuole|glucan endo-1,3-beta-D-glucosidase activity|carbohydrate metabolic process|defense response
mRNA_143362	9804	14517	5091	0.350692	1.51172	0.0166357	0.68514	up	1166	Ntab-K326_AWOJ-SS9709+:4338-6041	gi|1025288709|ref|XP_016496915.1|:evalue=2e-173:annot=carbonic anhydrase, chloroplastic-like [Nicotiana tabacum]	GO:0009570,GO:0004089,GO:0008270,GO:0015976	chloroplast stroma|carbonate dehydratase activity|zinc ion binding|carbon utilization	path:ko00910	Nitrogen metabolism
mRNA_143363	156.5	240	73	0.304167	1.71707	0.0393248	1	up	1167	Ntab-K326_AWOJ-SS9709.:2540-3706
mRNA_143497	153	262	44	0.167939	2.57399	0.00307211	0.231866	up	840	Ntab-K326_AWOJ-SS9731+:275885-282963	gi|697124412|ref|XP_009616200.1|:evalue=1e-98:annot=DNA-directed RNA polymerases II and V subunit 8A-like [Nicotiana tomentosiformis]	GO:0005736,GO:0005665,GO:0005666,GO:0000419,GO:0006360,GO:0006366,GO:0006383	DNA-directed RNA polymerase I complex|DNA-directed RNA polymerase II, core complex|DNA-directed RNA polymerase III complex|DNA-directed RNA polymerase V complex|transcription from RNA polymerase I promoter|transcription from RNA polymerase II promoter|transcription from RNA polymerase III promoter	path:ko00230,path:ko00240,path:ko03020,path:ko04623	Purine metabolism|Pyrimidine metabolism|RNA polymerase|Cytosolic DNA-sensing pathway
mRNA_143565	25	0	50	Inf	-Inf	0.00611762	0.365378	Down	245	Ntab-K326_AWOJ-SS97421.:16329-16573
mRNA_143694	20.5	41	0	0	Inf	0.0138637	0.614478	up	260	Ntab-K326_AWOJ-SS9763+:452211-455561
mRNA_143899	6127	2433	9821	4.03658	-2.01313	0.00076593	0.0861011	Down	1170	Ntab-K326_AWOJ-SS9783+:43201-45369	gi|1025244580|ref|XP_016487508.1|:evalue=0.0:annot=basic endochitinase isoform X2 [Nicotiana tabacum]	GO:0004568,GO:0006032,GO:0000272	chitinase activity|chitin catabolic process|polysaccharide catabolic process	path:ko00520	Amino sugar and nucleotide sugar metabolism
mRNA_14391	622	882	362	0.410431	1.28479	0.03103	0.966997	up	1858	Ntab-K326_AWOJ-SS11837+:298052-300607	gi|1025299503|ref|XP_016500964.1|:evalue=0.0:annot=pectinesterase-like [Nicotiana tabacum]	GO:0005618,GO:0005829,GO:0005576,GO:0005774,GO:0045330,GO:0030599,GO:0046910,GO:0030598,GO:0042545,GO:0050832,GO:0031640,GO:0043086,GO:0017148,GO:0045490,GO:0009617	cell wall|cytosol|extracellular region|vacuolar membrane|aspartyl esterase activity|pectinesterase activity|pectinesterase inhibitor activity|rRNA N-glycosylase activity|cell wall modification|defense response to fungus|killing of cells of other organism|negative regulation of catalytic activity|negative regulation of translation|pectin catabolic process|response to bacterium
mRNA_143946	49	0	98	Inf	-Inf	9.03559e-05	0.0165034	Down	4936	Ntab-K326_AWOJ-SS979+:700527-705462
mRNA_143995	48	91	5	0.0549451	4.18587	0.00577526	0.35726	up	1161	Ntab-K326_AWOJ-SS9791.:481311-482471
mRNA_144037	22.5	2	43	21.5	-4.42626	0.0468117	1	Down	3255	Ntab-K326_AWOJ-SS9805+:329580-337821	gi|698442516|ref|XP_009763178.1|:evalue=0.0:annot=uncharacterized protein LOC104215125 isoform X1 [Nicotiana sylvestris]	GO:0005737,GO:0005634,GO:0000943,GO:0004190,GO:0005524,GO:0003677,GO:0003887,GO:0008233,GO:0004540,GO:0003723,GO:0003964,GO:0004523,GO:0008270,GO:0071897,GO:0015074,GO:0006310,GO:0090501,GO:0006278,GO:0032197,GO:0019076	cytoplasm|nucleus|retrotransposon nucleocapsid|aspartic-type endopeptidase activity|ATP binding|DNA binding|DNA-directed DNA polymerase activity|peptidase activity|ribonuclease activity|RNA binding|RNA-directed DNA polymerase activity|RNA-DNA hybrid ribonuclease activity|zinc ion binding|DNA biosynthetic process|DNA integration|DNA recombination|RNA phosphodiester bond hydrolysis|RNA-dependent DN…
mRNA_144051	52	0	104	Inf	-Inf	5.55873e-05	0.0111803	Down	1021	Ntab-K326_AWOJ-SS9809+:3538-4762	gi|1025216902|ref|XP_016481077.1|:evalue=4e-40:annot=uncharacterized protein LOC107802143 [Nicotiana tabacum]	GO:0016021,GO:0005743,GO:0008444,GO:0008654	integral component of membrane|mitochondrial inner membrane|CDP-diacylglycerol-glycerol-3-phosphate 3-phosphatidyltransferase activity|phospholipid biosynthetic process	path:ko00564	Glycerophospholipid metabolism
mRNA_144067	129	8	250	31.25	-4.96578	3.67417e-06	0.00122064	Down	1406	Ntab-K326_AWOJ-SS9812+:204582-206148	gi|7417006|gb|AAF62403.1|AF212183_1:evalue=5e-131:annot=harpin inducing protein [Nicotiana tabacum]	GO:0046658,GO:0009507,GO:0009506,GO:0004871,GO:0051607,GO:0010150,GO:0051707,GO:0007165	anchored component of plasma membrane|chloroplast|plasmodesma|signal transducer activity|defense response to virus|leaf senescence|response to other organism|signal transduction
[truncated: 1,953 more rows]

## Sheet: LY1306 vs. ZY100 (up)
id	baseMean	baseMean_Sample_1	baseMean_Sample_2	foldChange	log2FoldChange	pval	padj	Down_up	length	chromosome_position	annotation_Nicotiana	GO_id	GO_term	pathway	pathway_description
[truncated: 1,449 more rows]

## Sheet: LY1306 vs. ZY100 (down)
id	baseMean	baseMean_Sample_1	baseMean_Sample_2	foldChange	log2FoldChange	pval	padj	Down_up	length	chromosome_position	annotation_Nicotiana	GO_id	GO_term	pathway	pathway_description
[truncated: 1,617 more rows]

[truncated: 4 more sheets: LY1306 vs. HHDJY (up), LY1306 vs. HHDJY (down), common (up), common (down)]
